# Supplementary material for: Knowledge-based analysis of genetic associations of rheumatoid arthritis to inform studies searching for pleiotropic genes: a literature review and network analysis
Source: Arthritis Res Ther. 2015 Aug 8;17(1):202. doi: 10.1186/s13075-015-0715-1 (PMC4529690; doi:10.1186/s13075-015-0715-1)
Supplement: Additional file 1: — The list of susceptible SNPs involved in RA by GWAS. (XLS 188 kb) [file 13075_2015_715_MOESM1_ESM.xls]

## Sheet: Sheet1
Supplementary file 1. The list of susceptible SNPs involved in RA by GWAS.
SNP	Interactive tree FDR p-value	Logistic regression FDR p-value
rs4959053	2.86e-141	1.26478e-144
rs1440065	9.51e-128	8.40156e-131
rs3821009	2.46e-112	3.25791e-115
rs16942813	4.21e-92	7.43125e-95
rs8129909	6.61e-88	1.45912e-90
rs4718582	1.92e-81	5.08319e-84
rs16908561	1.52e-78	4.68781e-81
rs11671119	2.94e-75	1.03891e-77
rs6457620	7.93e-75	3.15247e-77
rs6457617	1.34e-74	5.89547e-77
rs17050351	1.05e-68	5.09533e-71
rs10843660	5.18e-66	2.74464e-68
rs2838846	5.68e-65	3.26064e-67
rs1553460	1.79e-64	1.10572e-66
rs9268560	6.97e-64	4.61292e-66
rs9268557	1.74e-60	1.22613e-62
rs2076533	4.53e-58	3.40231e-60
rs9275572	4.51e-57	3.58099e-59
rs2076530	3.23e-56	2.71275e-58
rs9268402	1.12e-54	9.88877e-57
rs12201454	9.94e-50	9.21986e-52
rs9268403	1.03e-49	9.96874e-52
rs3763307	1.55e-49	1.64434e-51
rs9268480	1.55e-49	1.64434e-51
rs9268858	2.66e-47	2.94078e-49
rs9268853	5.24e-47	6.01781e-49
rs9268429	6.95e-47	8.27995e-49
rs7194	1.04e-46	1.28741e-48
rs9275418	5.36e-46	6.86117e-48
rs17012953	2.48e-43	3.27854e-45
rs3957146	1.15e-42	1.56975e-44
rs9268645	2.72e-41	3.83908e-43
rs1265777	7.53e-40	1.0977e-41
rs574710	3.44e-39	5.86468e-40
rs4959093	4.89e-39	5.16326e-41
rs9271850	2e-38	7.55955e-41
rs12670243	3.59e-38	3.17906e-40
rs7756262	7.79e-38	1.30693e-39
rs899848	1.75e-37	3.01336e-39
rs9267954	1.63e-36	2.88629e-38
rs9296009	4.3e-34	7.77593e-36
rs7749092	2.71e-32	5.02628e-34
rs17104722	6.89e-32	1.30816e-33
rs17421624	1.08e-31	2.10338e-33
rs2075800	1.64e-29	3.25124e-31
rs2072633	3.89e-24	2.20516e-25
rs3129932	4.04e-24	2.36833e-25
rs707974	1.04e-23	2.75341e-25
rs3132959	1.07e-23	2.8201e-25
rs7766843	1.07e-23	3.59529e-25
rs10499044	1.22e-23	4.5813e-25
rs9268878	1.23e-23	8.29125e-25
rs910049	1.32e-23	7.90171e-26
rs9269186	1.51e-23	8.38866e-26
rs7747521	1.89e-23	2.31602e-25
rs615672	3.35e-23	3.08836e-25
rs9368716	3.64e-23	9.15913e-25
rs3134926	1.54e-21	9.71238e-23
rs2894249	3.73e-21	3.94143e-23
rs3135363	3.73e-21	9.65269e-22
rs6936204	2.05e-20	9.89382e-23
rs1733717	3.53e-20	5.50887e-22
rs3135377	1.97e-19	3.17418e-20
rs1369036	1.12e-18	5.48698e-21
rs3115576	1.85e-17	1.38197e-18
rs3130311	2.05e-17	5.30976e-19
rs9267971	2.69e-17	5.97788e-19
rs4428528	4.6e-17	7.95748e-19
rs644045	7.49e-17	1.7402e-17
rs9268831	7.53e-17	2.28079e-18
rs2282859	5.55e-16	2.32858e-18
rs2941794	1.02e-15	3.23747e-17
rs2677821	2.2e-15	7.09582e-17
rs3916765	3.74e-15	1.22242e-16
rs7775228	8.8e-15	2.91308e-16
rs2736172	4.69e-14	1.57477e-15
rs2859090	6.07e-14	7.89593e-15
rs1230666	2.29e-13	2.06419e-15
rs3135393	3.6e-13	6.8606e-14
rs7767325	8.39e-13	1.25605e-14
rs3132928	1.09e-12	1.77954e-13
rs3128947	1.9e-12	2.96338e-14
rs3115560	1.89e-12	2.98545e-13
rs3129934	4.8e-12	3.6954e-13
rs3132486	5.43e-12	3.89863e-14
rs1711029	7.86e-12	5.32958e-13
rs9272346	9.62e-12	5.73509e-13
rs2857697	1.37e-11	6.93575e-14
rs1051336	1.46e-11	2.03836e-13
rs2395167	2.65e-11	3.21929e-12
rs9271208	8.01e-11	6.03852e-12
rs1559874	1.26e-10	6.3284e-12
rs692775	1.47e-10	8.4377e-12
rs550513	1.52e-10	8.86041e-12
rs1656022	2.01e-10	1.0533e-12
rs9268230	2.09e-10	1.98162e-11
rs9461799	2.22e-10	3.47424e-11
rs1559873	4.38e-10	3.76505e-11
rs17046143	4.53e-10	3.91779e-11
rs1018433	6.45e-10	5.10114e-12
rs9268207	7.23e-10	4.647e-11
rs2943570	7.71e-10	4.77962e-11
rs2395164	8.28e-10	5.91941e-11
rs2001099	8.53e-10	6.22094e-11
rs3135378	1e-09	6.22094e-11
rs541862	1.02e-09	6.22094e-11
rs204989	1.21e-09	9.50259e-12
rs241427	1.24e-09	1.24841e-10
rs3135366	1.27e-09	1.48813e-10
rs2213580	1.27e-09	1.89624e-11
rs3135376	1.27e-09	2.27631e-10
rs9276435	2.52e-09	2.8495e-11
rs9348904	2.98e-09	3.22388e-11
rs9469240	2.97e-09	5.69361e-11
rs2621384	3.41e-09	4.98796e-10
rs2227127	4.44e-09	6.59199e-10
rs2857161	6.66e-09	1.19818e-09
rs3129933	6.95e-09	1.49715e-10
rs7383543	8.12e-09	1.28907e-09
rs3077	9.41e-09	1.72952e-10
rs9261488	9.89e-09	1.53118e-09
rs486416	1.06e-08	1.5358e-09
rs424232	1.21e-08	1.78022e-09
rs12178292	1.27e-08	2.18272e-09
rs2523638	1.36e-08	2.30115e-09
rs9357086	1.49e-08	2.60472e-09
rs206015	2.14e-08	3.43893e-10
rs522162	2.28e-08	3.62276e-10
rs3129953	2.69e-08	4.26832e-10
rs3128963	2.68e-08	3.62891e-09
rs2735035	3.06e-08	5.2842e-10
rs406936	3.05e-08	4.2491e-09
rs3132671	3.19e-08	5.6883e-10
rs16874205	3.69e-08	5.30097e-09
rs3131294	3.86e-08	6.94019e-10
rs1431403	4.34e-08	7.48568e-10
rs439852	6e-08	8.29577e-10
rs2488457	6.97e-08	7.08802e-09
rs11776005	8.64e-08	7.32924e-09
rs2857435	1.15e-07	1.17221e-08
rs9268877	1.18e-07	1.77047e-09
rs4713327	1.26e-07	1.87095e-09
rs733208	1.26e-07	1.48353e-08
rs12109343	1.84e-07	1.51465e-08
rs427037	2.32e-07	1.81109e-08
rs2844775	2.35e-07	2.35827e-08
rs9277542	2.79e-07	2.92993e-08
rs204991	2.91e-07	3.06523e-08
rs4947244	3.51e-07	4.06428e-08
rs9261485	3.56e-07	4.1314e-08
rs1034325	3.93e-07	4.45236e-08
rs2876370	4.37e-07	4.51646e-08
rs10484565	4.54e-07	5.10052e-08
rs2596571	5.24e-07	5.25676e-08
rs10947260	5.94e-07	7.89884e-09
rs757259	6e-07	5.92055e-08
rs2856816	6.42e-07	7.97606e-09
rs9261471	6.47e-07	6.18801e-08
rs757262	7.27e-07	6.68011e-08
rs2143461	7.44e-07	7.33361e-08
rs2857439	8.33e-07	7.6688e-08
rs261946	8.65e-07	7.68428e-08
rs1063635	9.25e-07	7.729e-08
rs1028850	9.23e-07	7.83856e-08
rs7738138	1.01e-06	1.0388e-07
rs1573298	1.05e-06	1.12144e-07
rs1264303	1.04e-06	1.8986e-08
rs2857436	1.04e-06	1.56446e-07
rs2532921	1.05e-06	2.30726e-08
rs2621419	1.32e-06	1.72842e-07
rs9261489	1.38e-06	2.6204e-08
rs9261519	1.48e-06	2.28709e-07
rs3132666	2.05e-06	2.3692e-07
rs3130048	2.25e-06	3.56183e-08
rs1013518	2.96e-06	2.61056e-07
rs4530903	3.05e-06	2.63639e-07
rs3763308	3.34e-06	2.79993e-07
rs1610677	3.35e-06	2.91014e-07
rs916571	3.54e-06	2.93266e-07
rs3130391	3.66e-06	3.18167e-07
rs9275134	3.67e-06	3.61413e-07
rs9296044	3.96e-06	3.85715e-07
rs1015575	4.47e-06	4.06518e-07
rs9261518	4.75e-06	4.22615e-07
rs1269851	4.98e-06	6.66007e-08
rs9276448	5.15e-06	4.71819e-07
rs3130287	5.71e-06	5.55339e-07
rs2275855	6.01e-06	5.7066e-07
rs2844463	6.66e-06	6.21817e-07
rs3130284	6.8e-06	9.88007e-08
rs9784858	7.37e-06	6.83191e-07
rs9296043	8.06e-06	6.99347e-07
rs1217396	8.21e-06	8.95016e-07
rs12193110	9.96e-06	9.31855e-07
rs9272723	1.04e-05	9.57328e-07
rs388629	1.08e-05	9.6582e-07
rs12195469	1.1e-05	1.1704e-06
rs10947057	1.1e-05	1.52226e-06
rs3128930	1.33e-05	1.59776e-06
rs10834744	1.72e-05	1.74339e-06
rs6531531	1.8e-05	1.78001e-06
rs6542010	1.95e-05	1.85813e-06
rs1230658	1.99e-05	1.90945e-06
rs1367731	2.06e-05	2.3032e-06
rs9268208	2.11e-05	2.58561e-06
rs1063320	2.53e-05	2.72907e-06
rs6457710	2.83e-05	2.81364e-06
rs376510	2.97e-05	2.84611e-06
rs753725	3.05e-05	2.86049e-06
rs1562694	3.07e-05	3.03074e-06
rs9268541	3.07e-05	3.21657e-06
rs1611704	3.24e-05	4.98931e-07
rs915668	3.42e-05	3.61261e-06
rs466384	3.82e-05	3.77266e-06
rs9357092	3.97e-05	3.8993e-06
rs9405044	4.09e-05	4.35169e-06
rs2523534	4.54e-05	4.66905e-06
rs707915	4.85e-05	5.06989e-06
rs9276227	5.24e-05	8.52836e-07
rs9891717	5.7e-05	5.53275e-06
rs10795791	5.73e-05	5.5918e-06
rs3128923	5.98e-05	5.86039e-06
rs3117242	6.66e-05	6.55835e-06
rs760293	6.67e-05	6.59461e-06
rs17429127	6.86e-05	6.81591e-06
rs9276299	6.99e-05	6.97373e-06
rs2523990	7.05e-05	7.06353e-06
rs1737076	7.19e-05	7.2349e-06
rs7709787	7.3e-05	7.38302e-06
rs17073902	7.31e-05	7.42728e-06
rs2516399	7.52e-05	7.6739e-06
rs5755495	7.79e-05	7.97482e-06
rs11893783	8.13e-05	8.35983e-06
rs4689915	8.17e-05	8.43715e-06
rs11162922	8.46e-05	8.77452e-06
rs4456089	8.42e-05	8.77487e-06
rs2619302	8.72e-05	9.11906e-06
rs3132682	8.76e-05	9.20218e-06
rs1217227	9.69e-05	1.02224e-05
rs6589847	9.81e-05	1.03923e-05
rs3117229	0.000107	1.1368e-05
rs6457144	0.000107	1.13813e-05
rs1113523	0.000107	1.14357e-05
rs12528797	0.000113	1.22007e-05
rs6930777	0.000121	1.31303e-05
rs17150017	0.000129	1.4558e-05
rs743777	0.000133	1.50153e-05
rs17013326	0.000137	1.51922e-05
rs9261394	0.000138	1.56016e-05
rs1343125	0.000141	1.60479e-05
rs910050	0.000145	1.69383e-05
rs2621416	0.000152	1.79722e-05
rs17112925	0.000161	1.91001e-05
rs6919798	0.00017	1.97591e-05
rs3789809	0.000176	2.04094e-05
rs9266775	0.000181	2.44236e-05
rs11761231	0.000215	2.45157e-05
rs1373355	0.000215	2.46794e-05
rs1217226	0.000216	2.547e-05
rs9263716	0.000222	2.64703e-05
rs6831911	0.00023	2.86991e-05
rs9266774	0.000248	2.90246e-05
rs3816587	0.00025	2.96704e-05
rs3094165	0.000255	2.9726e-05
rs2517719	0.000254	3.07541e-05
rs9263715	0.000262	3.34053e-05
rs4988327	0.000283	3.35303e-05
rs9896864	0.000283	4.35198e-05
rs901064	0.000366	4.35893e-05
rs4713466	0.000366	4.36152e-05
rs211455	0.000365	4.47723e-05
rs757260	0.000373	4.62645e-05
rs5029939	0.000384	4.88374e-05
rs1611699	0.000404	4.93619e-05
rs241403	0.000407	5.28716e-05
rs151719	0.000434	5.45887e-05
rs1611710	0.000446	5.46813e-05
rs7757831	0.000446	5.51464e-05
rs4148873	0.000448	5.81582e-05
rs12549890	0.00047	5.94865e-05
rs10858002	0.000479	6.32125e-05
rs5025315	0.000508	6.37408e-05
rs2596457	0.00051	6.42197e-05
rs6490130	0.000512	6.48295e-05
rs2596460	0.000515	6.7267e-05
rs2958371	0.000533	7.02014e-05
rs3957111	0.000554	7.34401e-05
rs2523691	0.000578	7.41369e-05
rs5022119	0.000581	7.46978e-05
rs11970411	0.000583	7.58852e-05
rs4892117	0.000591	1.39624e-05
rs10786617	0.000686	8.84195e-05
rs10403038	0.000698	9.0264e-05
rs2523467	0.000704	9.13293e-05
rs9258750	0.000706	9.20024e-05
rs3811019	0.000726	9.48682e-05
rs2523767	0.000735	9.63633e-05
rs2394102	0.000799	0.000105068
rs2233967	0.000799	0.000105425
rs2142234	0.000835	0.000110645
rs17236136	0.000917	0.000121852
rs4919513	0.000915	0.000122022
rs1633085	0.000966	0.000129234
rs551714	0.000971	0.00013038
rs11190823	0.000976	0.000131473
rs6427122	0.000984	0.000132954
rs1264344	0.00102	0.000138425
rs1447888	0.00104	0.00014157
rs962087	0.00104	0.000142271
rs7093940	0.00104	0.000142636
rs11060878	0.00105	0.000144242
rs9261854	0.00109	0.000150697
rs7749323	0.00109	0.000151049
rs4677742	0.00111	0.000153349
rs7085631	0.00115	0.000160577
rs2321162	0.00115	0.000163278
rs11971702	0.00117	0.000165121
rs27246	0.00118	0.000169448
rs7257520	0.0012	0.000171394
rs9550642	0.00121	0.000176277
rs7601303	0.00124	0.000177328
rs8113462	0.00125	0.00018019
rs2179920	0.00126	0.000181458
rs7765820	0.00127	0.000182491
rs3095350	0.00127	0.000190004
rs9315704	0.00132	0.000192405
rs1517204	0.00133	0.000192405
rs1400593	0.00133	0.000192893
rs2523404	0.00133	0.000202843
rs461338	0.00139	0.000203236
rs626787	0.00139	0.000210181
rs6661817	0.00143	0.000214991
rs4750316	0.00146	0.000215215
rs3777612	0.00146	0.000217875
rs2734990	0.00147	0.000218762
rs3117230	0.00147	0.000219514
rs9914094	0.00148	0.000221263
rs241438	0.00148	0.000226472
rs12637307	0.00151	0.000226843
rs17394081	0.00151	0.000228091
rs3218253	0.00152	0.00023472
rs6675991	0.00155	0.000237207
rs458679	0.00156	0.000237207
rs438475	0.00156	0.000237764
rs2857210	0.00156	0.000240621
rs9295873	0.00158	0.000246207
rs12205634	0.00161	0.000248366
rs2137862	0.00162	0.000254071
rs4732120	0.00165	0.000260229
rs4265537	0.00168	0.000261621
rs7452756	0.00169	0.000270498
rs2514189	0.00174	0.000279597
rs9261855	0.00179	0.000280577
rs8034355	0.0018	0.000282332
rs9543739	0.0018	0.00028453
rs11162943	0.00181	0.000294463
rs1548513	0.00186	0.000294463
rs9261850	0.00186	0.000301482
rs6467586	0.0019	0.000305667
rs7845934	0.00192	0.000308756
rs11068582	0.00192	0.000309699
rs4713674	0.00193	0.000312869
rs3130649	0.00193	0.000319743
rs399604	0.00195	0.000320411
rs2736177	0.00198	0.000321427
rs6684865	0.00198	0.000326512
rs10736277	0.00198	0.000332993
rs557334	0.00201	0.000334764
rs10192057	0.00204	0.000343818
rs2074777	0.00205	0.000345693
rs16881910	0.0021	0.000350583
rs10776775	0.0021	0.00035991
rs2148008	0.00213	0.000368614
rs7949682	0.00218	0.000368768
rs365066	0.00223	0.000398017
rs11008826	0.00222	0.000398017
rs9261925	0.00238	0.000405553
rs17411480	0.00238	0.000408961
rs2231563	0.00242	0.000410155
rs379464	0.00244	0.000418752
rs2523537	0.00244	0.000418752
rs9261799	0.00248	0.000420022
rs9295888	0.00248	0.000423411
rs2144977	0.00248	0.000423614
rs10876991	0.00249	0.000432543
rs455567	0.00249	0.00044015
rs6931717	0.00253	0.000445237
rs17719647	0.00257	0.000447123
rs12707223	0.00259	0.000448245
rs896136	0.0026	0.000450154
rs2857212	0.0026	0.000452922
rs2535260	0.0026	0.000461785
rs707937	0.00261	0.00046407
rs9261821	0.00265	0.000477018
rs8085780	0.00266	0.000477435
rs3131621	0.00273	0.000485664
rs17024255	0.00272	0.000497786
rs12697267	0.00276	0.000499568
rs4922579	0.00283	0.000504705
rs2401012	0.00283	0.000508013
rs8012752	0.00285	0.000512263
rs2596517	0.00286	0.000512601
rs17648008	0.00288	0.000514231
rs3890745	0.00287	0.000518618
rs3129248	0.00288	0.000525493
rs12531615	0.00289	0.000535241
rs3094123	0.00292	0.000545463
rs2342158	0.00297	0.000551124
rs4425122	0.00302	0.00055923
rs6920220	0.00304	0.000560494
rs1471970	0.00308	0.000574393
rs770738	0.00308	0.000588482
rs561111	0.00315	0.000597413
rs10887748	0.00322	0.000599482
rs3094584	0.00326	0.00060286
rs11709932	0.00326	0.000604154
rs6708810	0.00327	0.000606052
rs2523536	0.00327	0.000610963
rs872956	0.00328	0.000613018
rs2746149	0.00329	0.000622716
rs898766	0.0033	0.000626856
rs17201619	0.00334	0.000631444
rs1859583	0.00336	0.000631517
rs758664	0.00337	0.000640077
rs560100	0.00337	0.000641919
rs9295965	0.0034	0.000654188
rs13200022	0.00341	0.000679722
rs4474198	0.00346	0.000679947
rs11737456	0.00359	0.000681709
rs2876969	0.00358	0.000686838
rs3116985	0.00358	0.00070146
rs1317712	0.0036	0.000710319
rs17649182	0.00367	0.000710869
rs17656530	0.00371	0.000717054
rs10887746	0.0037	0.000721574
rs241400	0.00373	0.000738719
rs4727088	0.00374	0.000740573
rs11134732	0.00382	0.000741602
rs4394275	0.00382	0.000746405
rs12546407	0.00382	0.000757671
rs12044746	0.00383	0.000773315
rs254497	0.00388	0.000776925
rs6448254	0.00395	0.00078685
rs2523841	0.00396	0.000791753
rs11132327	0.004	0.000798438
rs4934367	0.00402	0.000802502
rs4446473	0.00405	0.00016067
rs30637	0.00406	0.000807791
rs3177928	0.00407	0.000810631
rs6555999	0.00408	0.000825682
rs7313235	0.00415	0.000834673
rs254481	0.00418	0.000836826
rs1553930	0.00418	0.000851533
rs7327571	0.00425	0.000855194
rs11087002	0.00426	0.000864571
rs4727089	0.00429	0.000867464
rs505699	0.0043	0.000875252
rs2164085	0.00431	0.000886315
rs4260892	0.00432	0.000889144
rs6582392	0.00436	0.000892078
rs12029840	0.00437	0.000895692
rs2104286	0.00437	0.000912264
rs9680823	0.00438	0.000928639
rs3114834	0.00445	0.000954236
rs17168102	0.00452	0.000954351
rs1473595	0.00464	0.000969617
rs2184599	0.00463	0.000974858
rs1667511	0.00469	0.000989185
rs3099849	0.00471	0.000994551
rs12027041	0.00477	0.000994995
rs947474	0.00478	0.000996218
rs9295791	0.00477	0.0010152
rs16881979	0.00477	0.00101649
rs4835681	0.00485	0.0010208
rs9393945	0.00485	0.00103499
rs2523840	0.00486	0.00106193
rs4302142	0.00491	0.00106247
rs450287	0.00503	0.00106427
rs4775096	0.00502	0.00106605
rs9394128	0.00502	0.00106771
rs17028882	0.00502	0.00108172
rs2596437	0.00502	0.00109839
rs11201872	0.00507	0.00110393
rs12191965	0.00514	0.00110393
rs11127978	0.00514	0.00111309
rs6959847	0.00514	0.00112131
rs703842	0.00518	0.00112898
rs12027862	0.0052	0.0011401
rs6569657	0.00523	0.00114281
rs376877	0.00527	0.00114813
rs27248	0.00527	0.00116618
rs2119242	0.00529	0.00117414
rs12616328	0.00536	0.00118029
rs3130564	0.00538	0.00118459
rs4428227	0.0054	0.00118902
rs2833405	0.0054	0.00120386
rs16974510	0.0054	0.00120592
rs701008	0.00541	0.00121421
rs887464	0.00546	0.00121625
rs2923300	0.00546	0.00121771
rs2523485	0.00549	0.00121784
rs938068	0.00549	0.00121861
rs2669904	0.00548	0.00122778
rs6918066	0.00547	0.0012374
rs11681113	0.00547	0.00124588
rs4713429	0.0055	0.00124673
rs2224	0.00553	0.00124679
rs2327832	0.00555	0.00125651
rs12422970	0.00555	0.00127635
rs358557	0.00554	0.00128196
rs2242655	0.00557	0.00128259
rs1678542	0.00565	0.00129417
rs12707224	0.00566	0.00129763
rs3758978	0.00565	0.00131974
rs1413594	0.00569	0.00132689
rs2182241	0.0057	0.00132954
rs17649891	0.00578	0.00136198
rs2517646	0.0058	0.00137575
rs16881965	0.0058	0.00138728
rs6917477	0.00593	0.00139149
rs4387754	0.00598	0.00139237
rs202133	0.00602	0.00139302
rs6426314	0.00603	0.0014023
rs9261739	0.00602	0.00140296
rs2395485	0.00601	0.00142121
rs3997990	0.00604	0.00142159
rs7912574	0.00603	0.00142496
rs11694875	0.0061	0.001425
rs6687807	0.00609	0.00144027
rs443239	0.00609	0.00144107
rs2494208	0.00608	0.00144294
rs2833193	0.00613	0.00144314
rs4731919	0.00612	0.000305339
rs1942711	0.00612	0.0014971
rs7531166	0.00611	0.00149903
rs16900764	0.00633	0.00149903
rs9947925	0.00631	0.00150213
rs10164157	0.00631	0.00150639
rs899691	0.00631	0.00150639
rs9295878	0.00631	0.00153369
rs9295881	0.00631	0.00153772
rs10485572	0.00641	0.00154385
rs10756968	0.00641	0.00155144
rs1265048	0.00643	0.00156415
rs4075518	0.00645	0.0015772
rs7957464	0.00649	0.00158499
rs17446453	0.00653	0.00159055
rs971982	0.00655	0.00159234
rs12723859	0.00656	0.00159486
rs1233400	0.00656	0.00159563
rs16998515	0.00656	0.00160142
rs10030417	0.00655	0.00160905
rs9359049	0.00656	0.00161327
rs721443	0.00658	0.00161352
rs12242465	0.00658	0.00162549
rs7868322	0.00657	0.00162881
rs12511577	0.00661	0.00163698
rs9575637	0.00661	0.00164205
rs2517591	0.00663	0.00164768
rs7790787	0.00664	0.00165221
rs6561931	0.00665	0.00166329
rs13344859	0.00666	0.00166334
rs892188	0.00669	0.00170755
rs17788244	0.00668	0.00171469
rs13174956	0.00685	0.00171638
rs3997982	0.00686	0.00172695
rs7739225	0.00686	0.00173966
rs3129249	0.00689	0.00173982
rs2073272	0.00693	0.00174498
rs12533584	0.00691	0.00176175
rs2653523	0.00692	0.00177585
rs9262635	0.00698	0.00177921
rs9295967	0.00702	0.00179566
rs590167	0.00702	0.00179781
rs9341629	0.00707	0.00179786
rs450015	0.00707	0.00180653
rs4639092	0.00706	0.00185703
rs1788932	0.00708	0.00186471
rs7688995	0.00726	0.00187837
rs9872427	0.00728	0.00189564
rs7009279	0.00732	0.00189709
rs7254234	0.00738	0.00191948
rs12220353	0.00737	0.0019335
rs7774400	0.00744	0.00194764
rs10515181	0.00749	0.0019521
rs1274261	0.00753	0.0019647
rs3793269	0.00753	0.00200298
rs2569702	0.00757	0.0020038
rs12969372	0.0077	0.00201013
rs6706370	0.00769	0.00201073
rs9262152	0.0077	0.00201327
rs9262636	0.00769	0.00202697
rs2154490	0.00769	0.00202782
rs10496658	0.00773	0.00203667
rs4390366	0.00772	0.00204672
rs4365492	0.00774	0.00204819
rs9391858	0.00777	0.00206049
rs4731920	0.00776	0.00206666
rs7335057	0.00779	0.0020963
rs12739961	0.0078	0.00211412
rs13215804	0.0079	0.00211424
rs10922049	0.00795	0.00213394
rs11983481	0.00794	0.00213443
rs10815714	0.008	0.00213761
rs2516675	0.00799	0.0021595
rs1472162	0.00799	0.0021734
rs1511358	0.00806	0.00219427
rs6693531	0.0081	0.00220088
rs1945076	0.00816	0.00220112
rs4711336	0.00817	0.00226626
rs1235005	0.00816	0.00227505
rs4725823	0.00823	0.002278
rs8030173	0.00837	0.00228511
rs1899617	0.00839	0.00228735
rs11098193	0.00839	0.00232404
rs1435313	0.0084	0.00233213
rs6710490	0.0084	0.00234145
rs12520210	0.00852	0.00238245
rs12438146	0.00853	0.00239178
rs10040792	0.00855	0.00239577
rs10911659	0.00869	0.00241064
rs7766288	0.00871	0.00243646
rs4557721	0.00871	0.00243726
rs411136	0.00875	0.00243974
rs9575643	0.00883	0.00246246
rs2069502	0.00882	0.00246361
rs10254677	0.00881	0.00247374
rs10947096	0.00888	0.00247635
rs3130666	0.00887	0.00248851
rs17089621	0.00889	0.00248871
rs2060430	0.00889	0.00248931
rs3106807	0.00892	0.00250355
rs17015108	0.00891	0.00252323
rs1372884	0.00889	0.00253447
rs9909956	0.00893	0.00254423
rs9653500	0.00899	0.00257886
rs2596464	0.00901	0.002596
rs2391236	0.00903	0.00260413
rs354064	0.00912	0.00262627
rs10877019	0.00913	0.00262774
rs4713328	0.00917	0.00264659
rs1333758	0.00916	0.00266524
rs2060429	0.00917	0.00266921
rs12626309	0.00924	0.00267528
rs9679290	0.00923	0.00267569
rs6932713	0.00928	0.00268315
rs10055995	0.00933	0.0026888
rs11619328	0.00933	0.0027146
rs3117016	0.00934	0.00273634
rs980653	0.00932	0.00274122
rs17356748	0.00934	0.00274659
rs4739598	0.00934	0.00275273
rs3131785	0.00942	0.00275759
rs7706687	0.00948	0.00277041
rs4959471	0.00948	0.00277103
rs7079228	0.00948	0.00278809
rs10450673	0.00949	0.00278985
rs11764517	0.00949	0.00279254
rs17806404	0.00952	0.00279496
rs6067979	0.00951	0.00279496
rs16900768	0.00955	0.00280954
rs4770403	0.00955	0.0028098
rs11172333	0.00954	0.00281082
rs2099884	0.00952	0.00282802
rs1493018	0.00952	0.00286429
rs3129302	0.00955	0.00286941
rs2832394	0.00954	0.00287019
rs1632854	0.00953	0.00288002
rs2504377	0.00957	0.00288739
rs2253981	0.00968	0.00288804
rs354053	0.00967	0.0028988
rs254629	0.00967	0.00290382
rs2248617	0.00966	0.00292003
rs3851247	0.00968	0.0029285
rs398931	0.00969	0.00293306
rs9813577	0.00968	0.00293776
rs16859998	0.0097	0.00294497
rs10895974	0.0097	0.0029739
rs9469220	0.00974	0.00298235
rs1568117	0.00975	0.00298331
rs16900769	0.00976	0.00298489
rs11182536	0.00976	0.00298905
rs1169722	0.00977	0.00301091
rs10508838	0.00985	0.0030298
rs2210673	0.00986	0.00303191
rs17085165	0.00985	0.00304264
rs35797	0.00984	0.00304376
rs6424930	0.00984	0.003044
rs1195474	0.0099	0.00304727
rs2498635	0.00995	0.00305508
rs10893025	0.00994	0.00306223
rs997574	0.00994	0.0030662
rs6684324	0.00994	0.00306871
rs3909134	0.00993	0.0030772
rs1966175	0.00992	0.00307816
rs17015014	0.00992	0.00307844
rs6931760	0.00993	0.00308935
rs7637678	0.00994	0.00309948
rs4575061	0.00994	0.00311615
rs2177692	0.00993	0.00312661
rs2233969	0.00994	0.00314538
rs2391234	0.00993	0.00314538
rs17556915	0.00992	0.00314979
rs17002954	0.00994	0.00315092
rs16833177	0.00996	0.00316139
rs1474986	0.01	0.00316777
rs11263652	0.01	0.00319964
rs7764491	0.01	0.00319964
rs7763822	0.01	0.00320193
rs4835678	0.01	0.0032298
rs7920403	0.01	0.0032298
rs10805302	0.0101	0.00324102
rs12765150	0.0101	0.00324717
rs1404841	0.0101	0.00325459
rs1404843	0.0101	0.00325663
rs17140205	0.0101	0.00327109
rs7172540	0.0102	0.00327315
rs12913167	0.0102	0.00328065
rs1737055	0.0102	0.0032972
rs2458661	0.0102	0.00329771
rs9576849	0.0102	0.00329869
rs3817772	0.0102	0.00330945
rs1796398	0.0102	0.00331689
rs1322093	0.0102	0.00332424
rs6677732	0.0102	0.00336234
rs723122	0.0103	0.00340263
rs7095572	0.0103	0.00341636
rs367645	0.0103	0.00342263
rs1912759	0.0103	0.00342762
rs10757716	0.0103	0.00345426
rs11802413	0.0103	0.00345736
rs13411340	0.0104	0.00347597
rs11068744	0.0104	0.00348187
rs650653	0.0105	0.00348573
rs3131784	0.0105	0.00349166
rs7679010	0.0105	0.00349166
rs478829	0.0105	0.00350219
rs6748810	0.0106	0.00350525
rs940635	0.0106	0.0035154
rs966905	0.0106	0.00352813
rs9481246	0.0106	0.00353152
rs12955656	0.0106	0.00353152
rs950992	0.0106	0.00356816
rs7844961	0.0106	0.00356967
rs3935973	0.0106	0.00357933
rs2254071	0.0106	0.00358267
rs13130233	0.0107	0.00359041
rs7119209	0.0107	0.00360631
rs10833533	0.0107	0.00361206
rs10741878	0.0107	0.00361405
rs11802875	0.0108	0.00362286
rs2784773	0.0108	0.00363863
rs1362694	0.0108	0.0036493
rs17794346	0.0108	0.00365138
rs744253	0.0108	0.00365567
rs13144613	0.0108	0.00366331
rs9357499	0.0108	0.00368602
rs12701816	0.0108	0.00368862
rs1592072	0.0108	0.00369152
rs854350	0.0108	0.00369213
rs17219704	0.0109	0.00369808
rs11735201	0.0109	0.00370168
rs10512323	0.0109	0.00370454
rs10781066	0.0109	0.0037161
rs11259192	0.0109	0.00372009
rs10903129	0.0109	0.00372675
rs4368579	0.0109	0.0037272
rs3934674	0.0109	0.00373581
rs6415311	0.0109	0.00375084
rs11166113	0.0109	0.00376289
rs7743563	0.0109	0.00377627
rs989213	0.0109	0.00378526
rs9429549	0.0109	0.00381336
rs17573261	0.0109	0.00381701
rs6462746	0.0109	0.00381973
rs4833285	0.0109	0.00383996
rs1489331	0.0109	0.00384594
rs12458070	0.011	0.00384699
rs479624	0.011	0.00385144
rs11258213	0.011	0.00386636
rs1328076	0.0111	0.00386666
rs10962747	0.0111	0.00387218
rs2248459	0.011	0.00389576
rs16900767	0.0111	0.00391961
rs4713325	0.0111	0.000872205
rs13433386	0.0111	0.00392984
rs17176322	0.0111	0.00394482
rs12524063	0.0111	0.0039485
rs4322307	0.0111	0.00395281
rs1328068	0.0111	0.00396923
rs6425246	0.0112	0.00398794
rs17116149	0.0112	0.00403727
rs1238290	0.0112	0.00403997
rs11868854	0.0113	0.00404488
rs6906846	0.0112	0.00404691
rs9913077	0.0112	0.0040546
rs17074003	0.0113	0.00406664
rs1394214	0.0113	0.00407933
rs17028069	0.0114	0.00408856
rs744254	0.0114	0.00408928
rs9566456	0.0114	0.00409888
rs12047722	0.0114	0.00410534
rs4952819	0.0114	0.00412018
rs588023	0.0115	0.0041341
rs3818530	0.0115	0.0041679
rs4839315	0.0115	0.00417246
rs7550524	0.0115	0.00417308
rs1498134	0.0115	0.00419047
rs2225692	0.0115	0.00419204
rs17041996	0.0115	0.00420169
rs10746004	0.0115	0.00422122
rs1736913	0.0116	0.00423427
rs1264704	0.0116	0.00425463
rs7765920	0.0116	0.00425797
rs1538589	0.0116	0.00429102
rs6697964	0.0116	0.00429343
rs16916799	0.0116	0.00430582
rs4393126	0.0117	0.00431248
rs926438	0.0117	0.00432578
rs7101668	0.0118	0.00433118
rs1028794	0.0117	0.00433118
rs10511335	0.0118	0.00433508
rs2834213	0.0118	0.00433952
rs898658	0.0118	0.0043407
rs894848	0.0118	0.00435419
rs7169749	0.0119	0.00438486
rs13066946	0.0118	0.00439423
rs11718057	0.0118	0.00439971
rs9785222	0.0118	0.00440327
rs6926570	0.0118	0.00440423
rs17652083	0.0118	0.00441544
rs10866278	0.0119	0.0044329
rs1942707	0.0119	0.00443637
rs211070	0.0119	0.00443824
rs9366826	0.0119	0.00451336
rs4563703	0.0119	0.00451721
rs11743010	0.0119	0.00451932
rs1683195	0.0119	0.00452724
rs6702320	0.012	0.00452763
rs1570889	0.012	0.00455363
rs34923	0.012	0.00455793
rs438523	0.0121	0.00457601
rs10489808	0.0121	0.00457653
rs7070456	0.0121	0.00459192
rs6853721	0.0121	0.00459204
rs17812191	0.0121	0.00459837
rs2157605	0.0122	0.00459859
rs9586965	0.0122	0.00460767
rs11788747	0.0122	0.00460882
rs2065660	0.0122	0.00462516
rs4916369	0.0122	0.00464216
rs1926578	0.0122	0.00465237
rs2033106	0.0122	0.00465378
rs1317636	0.0122	0.00466943
rs12059906	0.0122	0.00467158
rs10749338	0.0122	0.00467457
rs2372356	0.0122	0.00472837
rs1366240	0.0123	0.00472941
rs10247648	0.0123	0.00473895
rs6427631	0.0123	0.00474324
rs971954	0.0123	0.00475128
rs354063	0.0123	0.00475708
rs10947091	0.0123	0.00476024
rs10045325	0.0124	0.00481443
rs13141668	0.0124	0.00482934
rs17361780	0.0124	0.00484032
rs6913746	0.0124	0.00485154
rs10910097	0.0124	0.00485436
rs10521130	0.0124	0.00488987
rs4419357	0.0124	0.00492565
rs2516422	0.0125	0.00492704
rs3869109	0.0125	0.00493376
rs4466665	0.0126	0.00495408
rs4713671	0.0126	0.00498507
rs1430523	0.0126	0.00499835
rs1342652	0.0126	0.00500305
rs16880852	0.0127	0.0050126
rs9472707	0.0127	0.00501713
rs17463311	0.0127	0.00501735
rs1120577	0.0128	0.00502137
rs4555920	0.0128	0.00505772
rs4637262	0.0128	0.00508778
rs17581643	0.0128	0.0051047
rs7102236	0.0128	0.00511127
rs2820602	0.0128	0.00516116
rs195967	0.0128	0.00516173
rs3992622	0.0128	0.00518195
rs998789	0.0129	0.00519619
rs1245218	0.013	0.00118285
rs7146661	0.013	0.00520463
rs9662096	0.013	0.00520789
rs2171691	0.0131	0.0052098
rs2003013	0.0131	0.0052232
rs11023409	0.0131	0.00522815
rs2981573	0.0132	0.00524834
rs4713659	0.0132	0.00524834
rs10118043	0.0132	0.00525902
rs4308131	0.0131	0.005267
rs10039928	0.0132	0.00527508
rs283374	0.0132	0.0052893
rs11752919	0.0132	0.00529246
rs6903535	0.0132	0.00529288
rs6577322	0.0132	0.0052932
rs10257733	0.0132	0.00534015
rs10233438	0.0132	0.00534679
rs7982442	0.0132	0.0053541
rs1002749	0.0132	0.00536645
rs334822	0.0132	0.00537178
rs10832348	0.0132	0.0053881
rs7756962	0.0133	0.00540852
rs10755253	0.0133	0.00540913
rs9263794	0.0133	0.00541496
rs6930766	0.0133	0.00543273
rs3818527	0.0133	0.00544393
rs4790587	0.0133	0.00544459
rs4713670	0.0134	0.00545306
rs2535255	0.0134	0.00545803
rs9312096	0.0134	0.00546041
rs4907999	0.0134	0.00546076
rs10799104	0.0134	0.00547594
rs3109081	0.0134	0.00549087
rs2846794	0.0134	0.00550441
rs872106	0.0134	0.0055156
rs10997577	0.0134	0.00551913
rs9911538	0.0134	0.00552387
rs211072	0.0134	0.00553475
rs2516516	0.0134	0.0055429
rs8065486	0.0134	0.00554754
rs17028627	0.0134	0.00555549
rs11777393	0.0134	0.00555725
rs10832351	0.0134	0.00556095
rs10516785	0.0135	0.00563836
rs12699516	0.0135	0.00564828
rs356433	0.0135	0.00565328
rs17095295	0.0135	0.00568809
rs8126925	0.0134	0.00570842
rs2054855	0.0134	0.00571039
rs12503920	0.0136	0.00571224
rs2404397	0.0136	0.00571411
rs10906418	0.0136	0.00575744
rs13167492	0.0137	0.00577959
rs9787315	0.0137	0.00578148
rs6865107	0.0137	0.00580273
rs2226329	0.0137	0.0058053
rs9540027	0.0137	0.00581282
rs11197056	0.0138	0.00582578
rs9653442	0.0138	0.00584411
rs17032937	0.0138	0.00587475
rs556560	0.0138	0.00588755
rs1886191	0.0138	0.0058969
rs11120457	0.0138	0.0059166
rs12722489	0.0138	0.00591864
rs11209104	0.0138	0.0059201
rs9261151	0.0139	0.00595242
rs2248462	0.0139	0.00595979
rs2589153	0.0139	0.00597465
rs1869381	0.014	0.00598099
rs10517772	0.014	0.00598514
rs11840753	0.014	0.006036
rs2568127	0.014	0.00603863
rs10017573	0.014	0.00607073
rs11728682	0.014	0.00607073
rs1150726	0.0141	0.00607717
rs11063590	0.0141	0.00609244
rs17046126	0.014	0.00609558
rs2812378	0.0142	0.00609571
rs2190946	0.0141	0.00610865
rs187804	0.0142	0.00611685
rs165196	0.0142	0.00611844
rs1482158	0.0142	0.00613285
rs7551067	0.0142	0.00613307
rs9349348	0.0142	0.00613367
rs2190619	0.0142	0.00618118
rs1918172	0.0142	0.00620242
rs7419021	0.0142	0.00623302
rs16877106	0.0142	0.00624582
rs1586627	0.0142	0.00625378
rs1347664	0.0142	0.00627239
rs17483344	0.0142	0.00629834
rs2589155	0.0143	0.00629837
rs6945018	0.0143	0.00630209
rs42041	0.0144	0.00630927
rs433638	0.0144	0.00633863
rs17128529	0.0144	0.00634655
rs1447647	0.0144	0.00634941
rs7868026	0.0145	0.00636054
rs4951440	0.0145	0.00636054
rs2844731	0.0144	0.00639271
rs607930	0.0144	0.00639499
rs2877992	0.0145	0.00641283
rs195539	0.0145	0.00642349
rs10886572	0.0145	0.00643561
rs2179760	0.0145	0.00643565
rs4728160	0.0145	0.00644324
rs9394163	0.0146	0.00644363
rs16869093	0.0145	0.00644374
rs10484404	0.0146	0.00647015
rs922372	0.0146	0.00647996
rs7738022	0.0146	0.00653895
rs6534803	0.0146	0.00655071
rs1492753	0.0146	0.00657182
rs2272810	0.0146	0.00657515
rs4960687	0.0146	0.00658688
rs220704	0.0146	0.00662784
rs531831	0.0146	0.0066475
rs3851502	0.0147	0.00664949
rs10485070	0.0147	0.00667734
rs9263800	0.0147	0.00677748
rs7759668	0.0148	0.00683437
rs3891632	0.0147	0.00688049
rs4416607	0.0148	0.00690864
rs12039264	0.0148	0.00691136
rs6849237	0.0149	0.00691136
rs3094055	0.0149	0.00691333
rs17571905	0.0149	0.00691729
rs10405150	0.0151	0.00692135
rs2894117	0.0152	0.00693033
rs17172446	0.0153	0.006947
rs4685267	0.0154	0.00697797
rs1241596	0.0153	0.00701126
rs1241606	0.0153	0.00707337
rs995564	0.0153	0.00709811
rs2395034	0.0153	0.00709835
rs10886559	0.0153	0.00711207
rs10782716	0.0153	0.00717271
rs7748442	0.0153	0.00717563
rs195913	0.0154	0.00718247
rs1972543	0.0154	0.00718314
rs2162661	0.0156	0.00721365
rs1914139	0.0156	0.00722107
rs505391	0.0156	0.00722443
rs2962333	0.0156	0.00726984
rs12129762	0.0157	0.00728136
rs10493847	0.0157	0.00732364
rs3130014	0.0157	0.00734795
rs1754234	0.0157	0.00737544
rs6723614	0.0158	0.00739725
rs1402558	0.0158	0.00742897
rs6904889	0.0157	0.00743922
rs7579737	0.0158	0.00747909
rs544368	0.0158	0.00750868
rs11752324	0.0159	0.00753248
rs6475226	0.016	0.00753324
rs7520320	0.016	0.00753586
rs17157751	0.016	0.00753807
rs1472291	0.016	0.00755693
rs12894268	0.0161	0.00756176
rs10886560	0.0161	0.00761674
rs1202397	0.0161	0.0076342
rs9472700	0.0162	0.00764052
rs12742052	0.0162	0.00765559
rs10137814	0.0162	0.0076584
rs12506905	0.0162	0.00767055
rs12697289	0.0162	0.00770773
rs884254	0.0162	0.0077116
rs9538998	0.0162	0.00771628
rs12692684	0.0163	0.00775465
rs7859893	0.0163	0.00776396
rs7700615	0.0163	0.00778633
rs16881792	0.0164	0.0077926
rs334826	0.0163	0.00780952
rs9823913	0.0164	0.00782149
rs16990221	0.0164	0.00782668
rs1982177	0.0164	0.00782894
rs10945072	0.0164	0.00782894
rs11096745	0.0165	0.00784493
rs17000197	0.0165	0.00785467
rs10494390	0.0165	0.00789363
rs910179	0.0165	0.00790449
rs7660164	0.0165	0.00790653
rs2113383	0.0165	0.00791407
rs9545131	0.0165	0.00800319
rs1048076	0.0165	0.00802194
rs2143747	0.0165	0.00802194
rs3758175	0.0165	0.00803238
rs3891159	0.0165	0.00804905
rs2095363	0.0166	0.00811655
rs7082157	0.0166	0.00813696
rs9906179	0.0166	0.00813789
rs9261301	0.0166	0.0081833
rs12124666	0.0168	0.00818583
rs9358551	0.0168	0.00820928
rs9393296	0.0168	0.0082446
rs17498551	0.0168	0.00827231
rs17000249	0.0168	0.00828037
rs12150025	0.0169	0.00829448
rs11758688	0.017	0.00832596
rs993619	0.0169	0.00832596
rs2278524	0.017	0.00832596
rs3739262	0.017	0.00832801
rs17000199	0.017	0.00832803
rs3873385	0.0171	0.00833352
rs292708	0.0171	0.00835605
rs2268324	0.0171	0.00835614
rs709133	0.0172	0.00837358
rs1241599	0.0172	0.00838457
rs10483289	0.0172	0.00840774
rs1241597	0.0172	0.00840807
rs6696089	0.0172	0.00841188
rs11031075	0.0171	0.00847337
rs2162093	0.0171	0.0084979
rs4942930	0.0172	0.00855897
rs7453920	0.0172	0.00856815
rs881417	0.0172	0.00858855
rs9368745	0.0172	0.00862201
rs1148990	0.0172	0.00862479
rs7731951	0.0172	0.00870868
rs4867173	0.0172	0.00871658
rs1324062	0.0173	0.00871688
rs7923151	0.0173	0.00871915
rs12359805	0.0174	0.00872141
rs17566133	0.0175	0.00873639
rs1139056	0.0175	0.00875285
rs17590703	0.0175	0.00876891
rs4832737	0.0175	0.00877206
rs2207729	0.0177	0.00878845
rs1437413	0.0177	0.00879128
rs9659122	0.0177	0.00879128
rs522016	0.0176	0.008813
rs10954494	0.0176	0.00881368
rs12527415	0.0177	0.00881479
rs665506	0.0177	0.00882009
rs2113385	0.0177	0.00887208
rs1534260	0.0177	0.00887208
rs2829955	0.0177	0.00887217
rs9452511	0.0177	0.00890627
rs9345410	0.0177	0.00893054
rs728908	0.0177	0.00893589
rs2399417	0.0177	0.00893589
rs11764174	0.0177	0.00894802
rs12884685	0.0177	0.00897846
rs12306807	0.0177	0.00899726
rs10466856	0.0177	0.00901454
rs17032968	0.0177	0.00904232
rs9513000	0.0178	0.00905093
rs9804490	0.0178	0.00916716
rs1405847	0.0178	0.0091781
rs765466	0.0178	0.00918347
rs3850088	0.0178	0.00918534
rs11258834	0.0178	0.00918861
rs17032991	0.0179	0.00919968
rs2239800	0.0179	0.00920371
rs10498827	0.0179	0.00921572
rs555919	0.0179	0.00927097
rs12168697	0.0181	0.00927593
rs11265607	0.0181	0.00928973
rs1571138	0.0181	0.00929034
rs11506105	0.0181	0.00222294
rs1730859	0.0181	0.00931198
rs7097617	0.0181	0.00935588
rs6844246	0.0181	0.00939707
rs1167223	0.0181	0.0094302
rs1821616	0.0182	0.00944505
rs3130532	0.0182	0.00947793
rs11747250	0.0182	0.00953366
rs2860833	0.0182	0.00956428
rs6539163	0.0182	0.00958629
rs1516240	0.0183	0.00961846
rs3936616	0.0184	0.00963328
rs9356933	0.0184	0.00964
rs1158909	0.0184	0.0096575
rs11628742	0.0185	0.00969701
rs10494055	0.0186	0.00971912
rs207676	0.0186	0.00972187
rs11109596	0.0186	0.00976665
rs334830	0.0187	0.00977169
rs7983063	0.0187	0.0097964
rs9638695	0.0187	0.00981905
rs10807118	0.0187	0.00987337
rs334829	0.0188	0.0098789
rs259920	0.0188	0.00987906
rs9907369	0.0188	0.00990958
rs10788010	0.0189	0.00991057
rs2029708	0.0189	0.0099112
rs2805543	0.0189	0.009924
rs13184188	0.0189	0.0099245
rs11752362	0.019	0.00997998
rs737857	0.019	0.00998269
rs6560688	0.019	0.00999381
rs2139896	0.019	0.00999648
rs1022848	0.019	0.0100276
rs9276429	0.019	0.0100327
rs465258	0.019	0.0100402
rs10177883	0.019	0.0100481
rs7517281	0.0191	0.0100757
rs1821860	0.0191	0.0100859
rs4081552	0.0191	0.0100967
rs17837764	0.0191	0.0100989
rs11625777	0.0191	0.0101131
rs12699517	0.0191	0.0101233
rs16947446	0.0191	0.0101254
rs407615	0.0191	0.0101254
rs10456057	0.0191	0.0101274
rs10947861	0.0191	0.0101656
rs12497498	0.0191	0.0101669
rs10493905	0.0191	0.0102292
rs35774	0.0191	0.0102358
rs9509161	0.0191	0.0102452
rs1400127	0.0191	0.0102509
rs334828	0.0191	0.0102759
rs3749448	0.0191	0.0102968
rs10511473	0.0192	0.010319
rs7760316	0.0191	0.010323
rs10736216	0.0192	0.0103304
rs3809985	0.0192	0.0103326
rs4741905	0.0192	0.0103474
rs11915176	0.0192	0.0103518
rs11165540	0.0193	0.0103558
rs491566	0.0193	0.0103591
rs17013148	0.0193	0.0103598
rs2280635	0.0193	0.0103656
rs9304655	0.0193	0.0103781
rs17084394	0.0193	0.0104074
rs4834340	0.0193	0.010457
rs6862488	0.0193	0.0104817
rs11944032	0.0193	0.0105064
rs17075905	0.0193	0.0105395
rs10517043	0.0193	0.0105943
rs585620	0.0192	0.0105994
rs10512928	0.0192	0.00257235
rs1547674	0.0193	0.010636
rs10947377	0.0193	0.0106392
rs7306876	0.0194	0.0107139
rs12880486	0.0194	0.00259618
rs9276432	0.0194	0.010723
rs7533837	0.0195	0.01073
rs7722698	0.0196	0.010755
rs7914799	0.0196	0.0107915
rs11008075	0.0196	0.010803
rs9607397	0.0196	0.0108238
rs10493708	0.0197	0.0108268
rs17510146	0.0197	0.0108281
rs17139495	0.0197	0.0108616
rs17125651	0.0197	0.0108756
rs2455853	0.0198	0.0108927
rs2516478	0.0198	0.0109128
rs9512986	0.0198	0.0109141
rs17672295	0.0198	0.0109164
rs9462173	0.0198	0.0109323
rs9510730	0.0198	0.010942
rs7120548	0.0198	0.0109791
rs10997457	0.0199	0.0109855
rs17065443	0.0199	0.0109857
rs4748959	0.0199	0.0110621
rs6928177	0.0199	0.0110712
rs706234	0.0199	0.011076
rs9540071	0.0199	0.0111426
rs5756407	0.0199	0.0111622
rs2889347	0.0199	0.0111817
rs11970548	0.0199	0.0111929
rs2058346	0.02	0.0111946
rs29221	0.02	0.0112077
rs7650218	0.02	0.0112748
rs7691579	0.0201	0.011304
rs9915670	0.0201	0.0113218
rs12046203	0.0202	0.0113406
rs591485	0.0202	0.0113804
rs4419568	0.0202	0.0114172
rs2899276	0.0202	0.011421
rs12434601	0.0203	0.0114251
rs1117153	0.0203	0.0114362
rs17166279	0.0203	0.0114547
rs9545740	0.0203	0.0114683
rs6674890	0.0204	0.0114696
rs12601993	0.0204	0.011514
rs4941673	0.0204	0.011514
rs4147179	0.0204	0.0115189
rs17646556	0.0204	0.0115262
rs11196999	0.0204	0.0115277
rs1274267	0.0205	0.0115361
rs2583147	0.0204	0.0115502
rs17618172	0.0205	0.0115716
rs12507824	0.0205	0.0115836
rs13224992	0.0205	0.0116473
rs1125082	0.0205	0.0116978
rs4072397	0.0205	0.0117069
rs10795769	0.0205	0.00286519
rs3129051	0.0205	0.011749
rs1477612	0.0205	0.0117555
rs1023483	0.0205	0.0117854
rs2399418	0.0206	0.0118012
rs1995785	0.0207	0.0118036
rs6937967	0.0207	0.0118068
rs12626735	0.0207	0.0118223
rs4233391	0.0207	0.0118304
rs7090959	0.0208	0.0118317
rs11245078	0.0208	0.0118555
rs2420656	0.0208	0.0118647
rs904648	0.0207	0.0118685
rs17140015	0.0208	0.0118796
rs2147536	0.0208	0.0118867
rs1888018	0.0207	0.0118933
rs2681600	0.0208	0.0119144
rs17045293	0.0208	0.0119866
rs8181891	0.0208	0.012026
rs7020413	0.0208	0.0120307
rs16845306	0.0208	0.0120316
rs1011338	0.0208	0.0120465
rs1264563	0.0208	0.0120465
rs10947427	0.0209	0.0120493
rs965919	0.0209	0.0120923
rs7635539	0.0209	0.0120923
rs3846609	0.0209	0.0121122
rs9261389	0.0209	0.0121217
rs9261376	0.0209	0.0121277
rs1516236	0.0209	0.0121449
rs2040673	0.0209	0.0122917
rs1737060	0.0209	0.0123566
rs2023628	0.021	0.0123592
rs9312304	0.021	0.00303826
rs17129522	0.021	0.0123851
rs17054651	0.021	0.0124055
rs11111512	0.0212	0.0124094
rs7990201	0.0213	0.0124161
rs10238916	0.0213	0.0124234
rs4741903	0.0213	0.0124277
rs10737409	0.0213	0.0124549
rs10904720	0.0213	0.0125113
rs12757095	0.0213	0.0125126
rs746448	0.0213	0.0125262
rs1024120	0.0213	0.0125775
rs4766720	0.0213	0.0125944
rs11258795	0.0214	0.0126288
rs9539942	0.0214	0.0126658
rs7220312	0.0214	0.0126863
rs3921971	0.0215	0.0126985
rs11155518	0.0215	0.0127335
rs463903	0.0215	0.0127571
rs10736121	0.0216	0.0128024
rs11737314	0.0216	0.0128101
rs11818005	0.0216	0.0128454
rs7042143	0.0217	0.0128584
rs12275298	0.0217	0.0128635
rs2836317	0.0217	0.012884
rs1199735	0.0217	0.0128883
rs4510528	0.0218	0.0129026
rs4878672	0.0218	0.012927
rs9767156	0.0218	0.0129322
rs9368922	0.0218	0.0129399
rs4706646	0.0218	0.0130245
rs12501110	0.0218	0.0130581
rs10485537	0.0218	0.0130588
rs475842	0.0218	0.0130827
rs6438213	0.0218	0.0131223
rs1361906	0.0219	0.013136
rs1229718	0.022	0.013136
rs12591964	0.022	0.0131446
rs10517872	0.022	0.0131474
rs3095250	0.022	0.0131564
rs4821566	0.022	0.0131773
rs4322098	0.022	0.0131773
rs4364725	0.022	0.0132353
rs10493947	0.022	0.0132531
rs13215062	0.022	0.01329
rs12667413	0.022	0.0133616
rs9849240	0.022	0.0133616
rs662032	0.0221	0.0133692
rs11215936	0.0221	0.0133938
rs10787374	0.0221	0.0134131
rs677627	0.0222	0.0134145
rs3012861	0.0222	0.0134158
rs11937124	0.0222	0.0134254
rs9303590	0.0223	0.0134328
rs17574550	0.0223	0.0134479
rs6947640	0.0223	0.0134557
rs32446	0.0222	0.013474
rs6840902	0.0222	0.0134777
rs8019475	0.0222	0.00334579
rs11181461	0.0222	0.0135116
rs2012560	0.0222	0.0135685
rs1914101	0.0223	0.0135712
rs11952141	0.0222	0.0135767
rs17141728	0.0223	0.0135882
rs1061397	0.0224	0.0136176
rs195379	0.0224	0.0136219
rs12626645	0.0223	0.0136571
rs10178101	0.0224	0.0137003
rs6754148	0.0224	0.0137828
rs2832675	0.0224	0.0138264
rs10815125	0.0224	0.0138462
rs1891698	0.0225	0.0138487
rs7995700	0.0226	0.0138487
rs11586238	0.0226	0.0138683
rs10893019	0.0227	0.0138823
rs4821561	0.0226	0.0139341
rs4821565	0.0226	0.0139806
rs10749342	0.0226	0.0140689
rs1878254	0.0227	0.0140841
rs759856	0.0227	0.0140908
rs12427557	0.0228	0.0141049
rs4639381	0.0229	0.0141381
rs2339898	0.0229	0.0141522
rs10742817	0.0229	0.0141683
rs17676840	0.0229	0.0141842
rs9315746	0.023	0.0142372
rs2800282	0.023	0.0142877
rs2523995	0.023	0.0142887
rs6460032	0.023	0.0143255
rs9321870	0.0231	0.0143772
rs12675110	0.0231	0.0143842
rs2465908	0.0231	0.0144185
rs2057837	0.0231	0.0144259
rs1454721	0.0232	0.0144562
rs10885200	0.0232	0.014477
rs11015025	0.0232	0.0144902
rs9491272	0.0232	0.0144932
rs1516200	0.0233	0.0144999
rs4981318	0.0233	0.0145001
rs2154367	0.0233	0.014516
rs6001911	0.0233	0.0145644
rs1842259	0.0233	0.0145735
rs10015924	0.0233	0.0145743
rs11008110	0.0233	0.0146086
rs2036181	0.0233	0.0146098
rs7623233	0.0233	0.0146118
rs1410347	0.0233	0.0146759
rs9275765	0.0234	0.0146853
rs16871317	0.0233	0.0146941
rs10788024	0.0233	0.0147031
rs11604758	0.0234	0.014733
rs1482940	0.0234	0.0147348
rs4723631	0.0234	0.0147398
rs13120304	0.0234	0.014811
rs12471726	0.0234	0.0148656
rs1546031	0.0234	0.0148673
rs6957619	0.0234	0.0148688
rs7393827	0.0235	0.0148974
rs6945287	0.0236	0.0149137
rs587976	0.0236	0.0149871
rs17032524	0.0236	0.0150457
rs2817666	0.0236	0.0150574
rs7154637	0.0236	0.0151195
rs962145	0.0237	0.0151484
rs3757340	0.0238	0.0151725
rs17037333	0.0238	0.0151863
rs7085888	0.0238	0.0152018
rs7033633	0.0239	0.015218
rs42154	0.0239	0.0152768
rs2421933	0.0239	0.015298
rs17001993	0.0239	0.0153116
rs7686524	0.0239	0.0153156
rs11236724	0.024	0.0154116
rs1006412	0.024	0.0154545
rs6476606	0.024	0.0155414
rs702347	0.024	0.0155486
rs10219041	0.0241	0.0155609
rs10127604	0.0242	0.0155964
rs779916	0.0243	0.0156543
rs2830164	0.0243	0.0156642
rs2339699	0.0243	0.0157106
rs2395351	0.0243	0.0157346
rs2975046	0.0244	0.015736
rs11935796	0.0244	0.0157748
rs1998883	0.0245	0.0157748
rs9404964	0.0245	0.0157828
rs6837311	0.0245	0.0158008
rs11131794	0.0245	0.0158042
rs6460030	0.0245	0.0158212
rs17221652	0.0245	0.0158419
rs574491	0.0245	0.0158692
rs1479831	0.0245	0.0158978
rs2806880	0.0245	0.015948
rs2890041	0.0245	0.0159785
rs17157914	0.0246	0.0160516
rs1650141	0.0246	0.0160516
rs3131043	0.0246	0.0160705
rs10507880	0.0247	0.0160705
rs12117214	0.0247	0.0161026
rs12122495	0.0247	0.0161215
rs5756391	0.0247	0.0161365
rs16990341	0.0247	0.0161503
rs7941538	0.0248	0.0161605
rs1892490	0.0248	0.016165
rs17118532	0.0248	0.0161802
rs2244579	0.0248	0.0162004
rs220752	0.0248	0.0162065
rs17150567	0.0248	0.0162115
rs16838677	0.0248	0.0162337
rs998268	0.0248	0.0162685
rs10762120	0.0248	0.0162797
rs12122958	0.0248	0.016323
rs17193887	0.0248	0.016323
rs11146323	0.0248	0.0163918
rs6663179	0.0248	0.0164076
rs853693	0.0249	0.0164341
rs853683	0.0249	0.0164341
rs12150054	0.025	0.0164341
rs6071822	0.025	0.0164441
rs7686001	0.025	0.0164457
rs6833026	0.025	0.0164804
rs17619834	0.025	0.01656
rs17083838	0.025	0.0165769
rs754174	0.0249	0.0165771
rs6692387	0.025	0.0165856
rs11222475	0.0251	0.0166199
rs17095265	0.0251	0.0166498
rs1335873	0.0251	0.0167855
rs2258438	0.0251	0.0168114
rs2470524	0.0251	0.0168489
rs1639046	0.0251	0.0168921
rs2857154	0.0253	0.016919
rs7848919	0.0254	0.0169458
rs9548050	0.0254	0.0170016
rs528095	0.0254	0.0170653
rs986866	0.0255	0.0170897
rs4254759	0.0255	0.0171414
rs17157908	0.0256	0.0171968
rs11956798	0.0256	0.0172046
rs8010029	0.0257	0.0172106
rs9815283	0.0257	0.0172347
rs11582961	0.0258	0.0172903
rs2315607	0.0258	0.0173303
rs4849421	0.0258	0.0173315
rs1331269	0.0258	0.017375
rs1447649	0.0258	0.0174185
rs11596928	0.0259	0.0174532
rs7617735	0.0259	0.0174654
rs3212336	0.0259	0.0175138
rs12041346	0.026	0.0175204
rs10790977	0.026	0.0175227
rs292062	0.026	0.0175227
rs2276418	0.0261	0.0175967
rs4483038	0.0261	0.0176145
rs1003290	0.026	0.0176191
rs1564154	0.026	0.0176386
rs1202834	0.0261	0.0176406
rs9275772	0.0261	0.0176728
rs9984450	0.0261	0.0177513
rs10814501	0.0261	0.0177534
rs11010995	0.0261	0.0177639
rs4857498	0.0261	0.0177647
rs852639	0.0262	0.0177699
rs11118863	0.0262	0.0177785
rs12488588	0.0262	0.01778
rs11014172	0.0262	0.0177807
rs9990522	0.0262	0.0178564
rs6768168	0.0262	0.0178886
rs2894475	0.0262	0.0179581
rs12642219	0.0262	0.0180031
rs2054505	0.0263	0.0180144
rs1471016	0.0263	0.0180441
rs947470	0.0264	0.0181459
rs12141713	0.0264	0.0181805
rs3862006	0.0264	0.0182028
rs10073922	0.0265	0.0182162
rs17425377	0.0266	0.0182261
rs953093	0.0266	0.0182399
rs4443318	0.0266	0.0182856
rs11096623	0.0266	0.0183002
rs2253802	0.0266	0.0183185
rs2524057	0.0266	0.0183528
rs405249	0.0267	0.0184193
rs4430053	0.0267	0.0184225
rs11883847	0.0267	0.0184633
rs10919563	0.0267	0.0184767
rs16936266	0.0268	0.018509
rs13145036	0.0268	0.0185161
rs2064245	0.0268	0.0185783
rs1414411	0.0268	0.0185783
rs1501910	0.0269	0.0185915
rs924237	0.0269	0.0185935
rs10229446	0.0269	0.0185969
rs11803783	0.0269	0.0185969
rs1633030	0.0269	0.0186146
rs300705	0.0269	0.0186234
rs9403068	0.0269	0.0186499
rs11155066	0.0269	0.0186926
rs7870771	0.0269	0.0186992
rs2832664	0.0269	0.0188341
rs1217401	0.0269	0.0188341
rs1822276	0.027	0.0188581
rs6945485	0.0269	0.0188582
rs356689	0.0271	0.0189005
rs356678	0.0271	0.0189281
rs16910770	0.0271	0.0189669
rs4288683	0.0271	0.0190876
rs7501623	0.0271	0.0191721
rs2850808	0.0272	0.0192117
rs2012378	0.0272	0.0192639
rs886674	0.0274	0.0193121
rs7510242	0.0275	0.0193158
rs764280	0.0275	0.0193415
rs9468370	0.0276	0.0193471
rs6915177	0.0276	0.0194037
rs2068204	0.0276	0.0194267
rs11215937	0.0276	0.0194333
rs2071278	0.0276	0.019466
rs6692046	0.0277	0.0195064
rs1643051	0.0277	0.0195245
rs3818132	0.0277	0.0195277
rs474051	0.0277	0.0195453
rs2182419	0.0278	0.0195561
rs12136961	0.0278	0.0195562
rs10000497	0.0277	0.0196435
rs6903130	0.0278	0.0196941
rs4810836	0.0278	0.0197691
rs900610	0.0277	0.0197931
rs3731714	0.0278	0.0198123
rs6537850	0.0279	0.0198166
rs7672430	0.028	0.0198438
rs4146257	0.028	0.0198595
rs7695655	0.028	0.0198955
rs17139366	0.028	0.0199113
rs10473083	0.028	0.0199474
rs10512916	0.028	0.01996
rs292084	0.0281	0.0199793
rs7011482	0.0281	0.0201235
rs313322	0.0281	0.0201427
rs4660242	0.0281	0.0201715
rs6018241	0.0281	0.0202115
rs9275793	0.0283	0.0202617
rs12660658	0.0283	0.0202786
rs6902723	0.0283	0.0202981
rs11008895	0.0284	0.0203099
rs13078999	0.0284	0.020319
rs1158811	0.0284	0.0203314
rs16892567	0.0284	0.02041
rs10127540	0.0284	0.0204794
rs754012	0.0284	0.0204915
rs2846675	0.0284	0.0204964
rs7517036	0.0285	0.0205829
rs1396332	0.0286	0.0205958
rs12100126	0.0286	0.020597
rs11935060	0.0286	0.0206119
rs1614309	0.0287	0.0206162
rs16885000	0.0287	0.0206373
rs2853934	0.0287	0.0206494
rs7261610	0.0287	0.0206614
rs11694666	0.0287	0.0206708
rs1872083	0.0287	0.0206824
rs12507552	0.0287	0.0207707
rs3748543	0.0287	0.0207979
rs17005004	0.0287	0.0208948
rs17698094	0.0287	0.0209349
rs3897137	0.0288	0.0209646
rs12620435	0.0288	0.0209884
rs2126021	0.0289	0.0209892
rs17813262	0.0289	0.0210032
rs1868179	0.029	0.0210213
rs2287064	0.029	0.0210275
rs8071471	0.029	0.0210404
rs7996290	0.029	0.0210469
rs6762442	0.029	0.0210775
rs2083141	0.029	0.021122
rs12087744	0.029	0.0212877
rs1336414	0.029	0.021456
rs11727885	0.029	0.0215428
rs1608464	0.029	0.021609
rs6537852	0.0292	0.021654
rs830234	0.0295	0.0216601
rs11194409	0.0296	0.0216806
rs1345161	0.0296	0.0216841
rs9657633	0.0297	0.0217169
rs10125018	0.0297	0.0217472
rs1742964	0.0297	0.0217542
rs16881804	0.0297	0.0217799
rs6057009	0.0297	0.021815
rs1232314	0.0297	0.021853
rs2097775	0.0297	0.0218749
rs3101356	0.0297	0.0218749
rs6462566	0.0297	0.0218749
rs9415614	0.0298	0.0218786
rs334698	0.0298	0.0219695
rs334704	0.0298	0.0219952
rs334728	0.0298	0.0220911
rs4142041	0.0297	0.00575698
rs4849549	0.0299	0.0221181
rs9864353	0.0299	0.0221335
rs919544	0.03	0.0221426
rs11832772	0.03	0.0221483
rs2141418	0.03	0.0221516
rs4256909	0.03	0.0221726
rs3818528	0.03	0.0221813
rs10494601	0.03	0.0222171
rs631305	0.03	0.0222259
rs1950017	0.03	0.0222259
rs7529081	0.03	0.022272
rs921351	0.03	0.0222972
rs7080576	0.03	0.0223079
rs11119552	0.03	0.0223232
rs2140630	0.03	0.0223435
rs7677962	0.03	0.0223595
rs7919134	0.03	0.0223872
rs11700361	0.0301	0.0224153
rs17070066	0.0301	0.0224153
rs8084188	0.0301	0.0224627
rs4918666	0.0301	0.0225251
rs4918668	0.0301	0.0225408
rs12199773	0.0301	0.0225837
rs16859735	0.0302	0.0225958
rs571259	0.0302	0.0226728
rs3807218	0.0302	0.0226758
rs594669	0.0302	0.0226788
rs2588947	0.0303	0.0228773
rs1338203	0.0303	0.0229677
rs7335490	0.0303	0.023097
rs2829795	0.0305	0.0232414
rs4906898	0.0306	0.0232464
rs11008893	0.0308	0.023368
rs10996389	0.031	0.0233715
rs11042717	0.031	0.0233788
rs9519758	0.0311	0.0234885
rs7858414	0.0311	0.0235104
rs6762934	0.0311	0.0235465
rs9267673	0.0312	0.0236
rs6586030	0.0312	0.0236117
rs1577659	0.0312	0.0236148
rs1737031	0.0313	0.0236751
rs7634969	0.0313	0.0237365
rs6907950	0.0313	0.0237901
rs900609	0.0313	0.0238476
rs1605705	0.0314	0.0239436
rs6933672	0.0315	0.0239492
rs9553179	0.0315	0.0239519
rs334717	0.0316	0.0239643
rs6686861	0.0316	0.0240215
rs1424428	0.0316	0.0240942
rs406412	0.0316	0.0241229
rs1993329	0.0317	0.0241279
rs11163422	0.0317	0.0241539
rs10886580	0.0317	0.0241689
rs10885216	0.0317	0.0243223
rs4845144	0.0318	0.0244141
rs16924375	0.0318	0.0244562
rs1724932	0.0319	0.0244571
rs4272863	0.032	0.0244848
rs17159370	0.0321	0.0244888
rs12414191	0.0321	0.0244905
rs10027883	0.0321	0.0245091
rs10801690	0.0321	0.024575
rs2268356	0.032	0.0246028
rs10499639	0.0321	0.0246753
rs9378300	0.0321	0.0246753
rs408359	0.0321	0.0247048
rs1888405	0.0322	0.00652323
rs2824459	0.0322	0.0247663
rs9296073	0.0322	0.0247851
rs6845019	0.0323	0.0247915
rs16884981	0.0323	0.0248543
rs6972323	0.0323	0.0248564
rs6951333	0.0323	0.0248616
rs17283843	0.0323	0.024864
rs13221763	0.0323	0.0249238
rs6674627	0.0323	0.0250331
rs17141722	0.0324	0.0250344
rs7654718	0.0325	0.0251647
rs7218023	0.0325	0.0251765
rs9542951	0.0326	0.0253234
rs9559451	0.0326	0.0253325
rs4719045	0.0328	0.0256053
rs10885211	0.0328	0.0256135
rs6828698	0.0331	0.0256189
rs11596355	0.0331	0.0256504
rs546741	0.0331	0.0256578
rs9911308	0.0331	0.0257895
rs12768615	0.0331	0.025806
rs2831518	0.0332	0.025829
rs4543904	0.0332	0.0259918
rs4969204	0.0333	0.026143
rs709050	0.0334	0.0261753
rs6908994	0.0336	0.0261927
rs6957400	0.0336	0.0262154
rs17054673	0.0337	0.0262228
rs2047344	0.0337	0.0262521
rs12584417	0.0337	0.0262782
rs2125215	0.0337	0.0262782
rs9301060	0.0337	0.0262805
rs7990005	0.0337	0.0263069
rs9911809	0.0336	0.0263825
rs6074085	0.0337	0.0263944
rs6483224	0.0337	0.0264386
rs1241672	0.0337	0.0265195
rs3130113	0.0338	0.0265282
rs10810028	0.0339	0.0265442
rs4142345	0.0339	0.0265677
rs805267	0.0339	0.0265841
rs7850371	0.0339	0.0266245
rs4879951	0.0339	0.0266266
rs17095355	0.0339	0.0266401
rs905310	0.0339	0.0266456
rs9908900	0.0339	0.0266456
rs334734	0.0338	0.0266456
rs11198467	0.0338	0.0266456
rs334733	0.0338	0.0267848
rs11165542	0.0338	0.0268073
rs16967199	0.034	0.0268571
rs713225	0.034	0.026863
rs7551522	0.034	0.0268737
rs1063302	0.034	0.0269062
rs17368205	0.034	0.026938
rs4889989	0.034	0.0269564
rs11216720	0.034	0.0269905
rs17150883	0.0341	0.0271174
rs9564915	0.0341	0.0271809
rs654245	0.0342	0.0271948
rs9451480	0.0343	0.0272474
rs2835937	0.0343	0.0273589
rs11839442	0.0343	0.0273864
rs11690905	0.0344	0.0274996
rs1572123	0.0345	0.0073826
rs1980422	0.0346	0.0277833
rs7306423	0.0349	0.0277833
rs1482929	0.0349	0.0279009
rs11195627	0.035	0.0279981
rs9538974	0.0351	0.0280045
rs7855520	0.0351	0.0281007
rs11193557	0.0352	0.0281069
rs9343640	0.0352	0.0281432
rs2041230	0.0352	0.0281432
rs7764722	0.0352	0.0282224
rs6957367	0.0353	0.0282581
rs6537859	0.0353	0.0282714
rs1877386	0.0353	0.0282714
rs1877385	0.0353	0.0282714
rs1958053	0.0353	0.0283315
rs12040232	0.0353	0.0283315
rs12500857	0.0353	0.0283324
rs6701615	0.0353	0.0284085
rs9380343	0.0354	0.0285218
rs11231963	0.0355	0.0285231
rs11905698	0.0355	0.0285574
rs9607391	0.0355	0.0285788
rs9262546	0.0355	0.0285998
rs292071	0.0355	0.0286213
rs17843026	0.0355	0.0287027
rs12154111	0.0356	0.0287059
rs4885038	0.0356	0.0287287
rs2517823	0.0356	0.0287472
rs1990121	0.0356	0.0288157
rs17302774	0.0357	0.0288877
rs4851252	0.0357	0.0289469
rs7135743	0.0358	0.0290027
rs300318	0.0358	0.0290513
rs6122179	0.0359	0.0291849
rs17301128	0.036	0.0292112
rs7608475	0.036	0.0292112
rs7608233	0.036	0.0294749
rs6826929	0.0363	0.0294984
rs731956	0.0363	0.0295031
rs11081271	0.0363	0.029631
rs3804945	0.0365	0.0296923
rs1030687	0.0365	0.0296948
rs12411231	0.0365	0.0298529
rs9790561	0.0367	0.0298694
rs1789953	0.0367	0.0300415
rs4655245	0.0369	0.0300911
rs217519	0.0369	0.0301003
rs1934078	0.0369	0.0301498
rs17032946	0.0369	0.0302558
rs7287430	0.037	0.0303422
rs2614394	0.0371	0.0303433
rs17071468	0.0371	0.0304024
rs17159892	0.0372	0.0304436
rs4920416	0.0372	0.0305154
rs334716	0.0373	0.0305189
rs4073443	0.0372	0.0305196
rs7164378	0.0372	0.0305859
rs774568	0.0373	0.0306112
rs7608438	0.0373	0.030646
rs2707098	0.0373	0.0306905
rs7096021	0.0374	0.0306995
rs1416144	0.0373	0.0307214
rs518170	0.0374	0.0308291
rs4434893	0.0375	0.0308361
rs2455848	0.0374	0.0308566
rs7894832	0.0375	0.0309195
rs4725666	0.0375	0.0309305
rs9889534	0.0375	0.0310806
rs10496542	0.0377	0.0311329
rs4661581	0.0377	0.0311747
rs16919480	0.0377	0.0312888
rs4621754	0.0379	0.0313604
rs3815550	0.0379	0.031462
rs518000	0.038	0.0314876
rs3753683	0.038	0.0314876
rs1325922	0.038	0.0315718
rs11131652	0.0381	0.0316326
rs1510699	0.0382	0.0316782
rs334699	0.0382	0.0316798
rs1389190	0.0382	0.031689
rs1431242	0.0382	0.0316989
rs16892596	0.0381	0.0317974
rs16880108	0.0382	0.0318399
rs975286	0.0383	0.0319416
rs7502023	0.0384	0.0319577
rs9311935	0.0384	0.031978
rs12645634	0.0384	0.032214
rs11155699	0.0386	0.0322463
rs6757156	0.0387	0.0323069
rs6818531	0.0387	0.0324135
rs1486113	0.0388	0.0324328
rs12563037	0.0388	0.0325645
rs356486	0.039	0.0326095
rs2985700	0.039	0.0327228
rs9912257	0.0391	0.0328165
rs11769117	0.0392	0.0328627
rs6735355	0.0392	0.0329581
rs1586360	0.0393	0.0330347
rs5992428	0.0394	0.0331935
rs2630389	0.0396	0.0332045
rs12190787	0.0396	0.0332984
rs7096909	0.0397	0.0333131
rs2295120	0.0397	0.033421
rs9540058	0.0398	0.0334638
rs5995963	0.0398	0.0334641
rs1734503	0.0398	0.0335077
rs10494420	0.0398	0.0336152
rs13142176	0.0399	0.0337274
rs2394999	0.04	0.0337429
rs4599356	0.04	0.0337852
rs1765454	0.04	0.0338738
rs10460504	0.0401	0.0340996
rs16894191	0.0404	0.0341051
rs17471066	0.0404	0.0342121
rs9563848	0.0405	0.0342986
rs646355	0.0405	0.0343065
rs11056447	0.0405	0.0343394
rs6822921	0.0406	0.0345585
rs12200508	0.0408	0.0346813
rs1156561	0.0409	0.0347959
rs17351069	0.041	0.0348961
rs396038	0.0411	0.0348961
rs2844615	0.0411	0.0349455
rs6540821	0.0411	0.0350138
rs2063410	0.0412	0.0350618
rs16990689	0.0412	0.0351187
rs1412980	0.0413	0.0351321
rs1515993	0.0413	0.0351521
rs2048506	0.0413	0.0351676
rs1763891	0.0413	0.0351729
rs31768	0.0413	0.0352365
rs17068439	0.0413	0.0354069
rs1548964	0.0415	0.0355329
rs1734504	0.0416	0.0355332
rs2938327	0.0416	0.0355432
rs4148535	0.0416	0.0355709
rs6684015	0.0416	0.0355884
rs2161279	0.0416	0.035651
rs1406829	0.0416	0.0357035
rs10963480	0.0417	0.0357806
rs2270704	0.0418	0.0359026
rs11735854	0.0419	0.0360095
rs7517157	0.042	0.036023
rs1108858	0.042	0.0360303
rs12663905	0.042	0.0361822
rs12676786	0.0421	0.0361897
rs1779414	0.0421	0.0363347
rs12220179	0.0422	0.0363436
rs4683981	0.0422	0.0363621
rs1281008	0.0422	0.036484
rs8031	0.0424	0.0365317
rs7986705	0.0424	0.0365843
rs2028782	0.0424	0.036674
rs1061407	0.0425	0.0366851
rs7304401	0.0425	0.0367853
rs526893	0.0426	0.0369575
rs17084441	0.0428	0.0370121
rs7915941	0.0428	0.0370139
rs7844990	0.0428	0.0370309
rs217518	0.0428	0.0371018
rs6005265	0.0429	0.0103108
rs1459458	0.0432	0.0373957
rs7795448	0.0432	0.0374007
rs1763887	0.0431	0.0374069
rs2524051	0.0431	0.0374164
rs17559206	0.0432	0.0374584
rs1584633	0.0433	0.0375831
rs7653393	0.0433	0.0376103
rs6552208	0.0433	0.0376481
rs10843994	0.0434	0.0377677
rs943875	0.0436	0.0379264
rs6906468	0.0436	0.0379483
rs17579742	0.0436	0.0379599
rs718224	0.0436	0.0380134
rs2061648	0.0436	0.0380352
rs1230155	0.0437	0.0381287
rs7382347	0.044	0.0383843
rs4240360	0.044	0.0383905
rs10489868	0.044	0.0384089
rs1639044	0.0441	0.0385252
rs577483	0.0441	0.0385434
rs7606639	0.0442	0.0387139
rs1949271	0.0443	0.0388132
rs7111773	0.0445	0.0390195
rs2763979	0.0447	0.0391886
rs2857129	0.0448	0.0392866
rs12494654	0.0451	0.0395391
rs17510021	0.0452	0.0396571
rs2646437	0.0452	0.0396609
rs12633731	0.0454	0.0398912
rs7700104	0.0454	0.039929
rs9295224	0.0455	0.0400028
rs13115486	0.0458	0.0402994
rs12180820	0.0459	0.0403716
rs315076	0.0459	0.040389
rs4507976	0.0458	0.040393
rs12701874	0.0459	0.0404805
rs7918862	0.0459	0.0405151
[truncated: 48 more rows]
