# Supplementary material for: Knowledge-based analysis of genetic associations of rheumatoid arthritis to inform studies searching for pleiotropic genes: a literature review and network analysis
Source: Arthritis Res Ther. 2015 Aug 8;17(1):202. doi: 10.1186/s13075-015-0715-1 (PMC4529690; doi:10.1186/s13075-015-0715-1)
Supplement: Additional file 2: — The list of susceptible genes involved in RA by GWAS. (XLS 251 kb) [file 13075_2015_715_MOESM2_ESM.xls]

## Sheet: Sheet1
Supplementary file 2. The list of susceptible genes involved in RA by GWAS.
SNP	Allele	Gene	Transcript	Entrez gene	Predicted function
rs4770403	G|A	SGCG	NM_000231	6445	5utr
rs3094584	G|A	MICA	NM_000247	100507436	3downstream
rs1063635	G|A	MICA	NM_000247	100507436	coding
rs3758978	C|G	TPP1	NM_000391	1200	5upstream
rs10484565	G|A	TAP2	NM_000544	6891	3utr
rs703842	A|G	CYP27B1	NM_000785	1594	5upstream
rs9653500	A|G	AFTPH	NM_001002243	54812	3downstream
rs1235005	C|G	BCL2L15	NM_001010922	440603	3downstream
rs626787	C|G	USP1	NM_001017415	7398	5upstream
rs626787	C|G	USP1	NM_001017416	7398	5upstream
rs1195474	A|T	ATF3	NM_001030287	467	5upstream
rs2523404	C|T	HLA_F	NM_001098478	3134	3downstream
rs2523404	C|T	HLA_F	NM_001098479	3134	3downstream
rs701008	T|C	AGAP2	NM_001122772	116986	3downstream
rs11671119	C|T	MEF2BNB	NM_001145784	729991	3downstream
rs6675991	A|G	TMED5	NM_001167830	50999	3utr
rs9263794	A|G	POU5F1	NM_001173531	5460	3downstream
rs9263800	G|A	POU5F1	NM_001173531	5460	5utr
rs3094584	G|A	MICA	NM_001177519	100507436	3downstream
rs1063635	G|A	MICA	NM_001177519	100507436	coding
rs2488457	G|M	PTPN22	NM_001193431	26191	5upstream
rs10910097	C|T	FAM213B	NM_001195736	127281	3utr
rs10910097	C|T	FAM213B	NM_001195737	127281	3utr
rs10910097	C|T	FAM213B	NM_001195738	127281	3utr
rs10910097	C|T	FAM213B	NM_001195740	127281	3utr
rs10910097	C|T	FAM213B	NM_001195741	127281	3utr
rs6919798	A|G	HLA_DQB2	NM_001198858	3120	5upstream
rs2242655	C|G	GPANK1	NM_001199237	7918	3downstream
rs707974	A|G	GPANK1	NM_001199237	7918	3utr
rs2242655	C|G	GPANK1	NM_001199238	7918	3downstream
rs707974	A|G	GPANK1	NM_001199238	7918	3utr
rs2242655	C|G	GPANK1	NM_001199239	7918	3downstream
rs707974	A|G	GPANK1	NM_001199239	7918	3utr
rs2242655	C|G	GPANK1	NM_001199240	7918	3downstream
rs707974	A|G	GPANK1	NM_001199240	7918	3utr
rs3077	A|G	HLA_DPA1	NM_001242524	3113	3utr
rs3077	A|G	HLA_DPA1	NM_001242525	3113	3utr
rs10776775	G|A	AP4B1	NM_001253852	10717	3downstream
rs10776775	G|A	AP4B1	NM_001253853	10717	3downstream
rs2242655	C|G	APOM	NM_001256169	55937	3downstream
rs13433386	A|G	SLC9A8	NM_001260491	23315	3utr
rs2233967	C|G	CDSN	NM_001264	1041	3downstream
rs1265048	T|C	CDSN	NM_001264	1041	3downstream
rs4835681	G|C	REEP2	NM_001271803	51308	3downstream
rs204989	G|A	GPSM3	NM_001276501	63940	5upstream
rs204991	T|C	GPSM3	NM_001276501	63940	5upstream
rs2142234	G|A	CSNK2B	NM_001282385	1460	3downstream
rs9263794	A|G	POU5F1	NM_001285986	5460	3downstream
rs9263800	G|A	POU5F1	NM_001285986	5460	5utr
rs9263794	A|G	POU5F1	NM_001285987	5460	3downstream
rs9263800	G|A	POU5F1	NM_001285987	5460	5utr
rs9268402	G|A	C6orf10	NM_001286474	10665	5upstream
rs9268403	T|C	C6orf10	NM_001286474	10665	5upstream
rs9391858	A|G	C6orf10	NM_001286474	10665	5upstream
rs9268402	G|A	C6orf10	NM_001286475	10665	5upstream
rs9268403	T|C	C6orf10	NM_001286475	10665	5upstream
rs9391858	A|G	C6orf10	NM_001286475	10665	5upstream
rs9261519	T|C	TRIM40	NM_001286633	135644	3downstream
rs9261518	G|A	TRIM40	NM_001286633	135644	3downstream
rs2517591	T|A	TRIM40	NM_001286633	135644	5upstream
rs757262	C|T	TRIM40	NM_001286633	135644	coding
rs757259	G|A	TRIM40	NM_001286633	135644	coding
rs1573298	G|C	TRIM40	NM_001286633	135644	3utr
rs3094584	G|A	MICA	NM_001289152	100507436	3downstream
rs1063635	G|A	MICA	NM_001289152	100507436	coding
rs3094584	G|A	MICA	NM_001289153	100507436	3downstream
rs1063635	G|A	MICA	NM_001289153	100507436	coding
rs3094584	G|A	MICA	NM_001289154	100507436	3downstream
rs1063635	G|A	MICA	NM_001289154	100507436	coding
rs461338	T|C	VPS52	NM_001289174	6293	3utr
rs461338	T|C	VPS52	NM_001289175	6293	3utr
rs461338	T|C	VPS52	NM_001289176	6293	3utr
rs10484565	G|A	TAP2	NM_001290043	6891	3utr
rs6926570	T|C	ENPP5	NM_001290072	59084	coding
rs6930766	C|T	ENPP5	NM_001290072	59084	3utr
rs6926570	T|C	ENPP5	NM_001290073	59084	coding
rs6930766	C|T	ENPP5	NM_001290073	59084	3utr
rs2142234	G|A	CSNK2B	NM_001320	1460	3downstream
rs1264303	A|G	GTF2H4	NM_001517	2968	3downstream
rs2857697	C|T	AIF1	NM_001623	199	3downstream
rs2736177	C|T	AIF1	NM_001623	199	3downstream
rs550513	C|T	CFB	NM_001710	629	3downstream
rs522162	T|C	CFB	NM_001710	629	3downstream
rs365066	C|T	HLA_DOA	NM_002119	3111	coding
rs3129302	C|T	HLA_DOA	NM_002119	3111	3utr
rs2179920	C|T	HLA_DPB1	NM_002121	3115	3downstream
rs3128963	C|T	HLA_DPB1	NM_002121	3115	3utr
rs9277542	T|C	HLA_DPB1	NM_002121	3115	3utr
rs3117229	G|A	HLA_DPB1	NM_002121	3115	3utr
rs9272346	G|A	HLA_DQA1	NM_002122	3117	5upstream
rs1063320	C|G	HLA_G	NM_002127	3135	3utr
rs707937	C|G	MSH5	NM_002441	4439	3downstream
rs9263794	A|G	POU5F1	NM_002701	5460	3downstream
rs2072633	A|G	NELFE	NM_002904	7936	3downstream
rs522162	T|C	NELFE	NM_002904	7936	3utr
rs2812378	G|A	CCL21	NM_002989	6366	5upstream
rs626787	C|G	USP1	NM_003368	7398	5upstream
rs3758978	C|G	DCHS1	NM_003737	8642	3downstream
rs2231563	C|T	SOCS6	NM_004232	9306	coding
rs204989	G|A	NOTCH4	NM_004557	4855	3downstream
rs204991	T|C	NOTCH4	NM_004557	4855	3downstream
rs2857697	C|T	AIF1	NM_004847	199	3downstream
rs2736177	C|T	AIF1	NM_004847	199	3downstream
rs703842	A|G	METTL1	NM_005371	4234	3utr
rs2075800	C|T	HSPA1L	NM_005527	3305	coding
rs1966175	A|G	TSPAN2	NM_005725	10100	5upstream
rs10776775	G|A	AP4B1	NM_006594	10717	3downstream
rs411136	G|A	SYNGAP1	NM_006772	8831	coding
rs9268402	G|A	C6orf10	NM_006781	10665	5upstream
rs9268403	T|C	C6orf10	NM_006781	10665	5upstream
rs9391858	A|G	C6orf10	NM_006781	10665	5upstream
rs2488457	G|M	PTPN22	NM_012411	26191	5upstream
rs2233967	C|G	PSORS1C1	NM_014068	170679	5upstream
rs1265048	T|C	PSORS1C1	NM_014068	170679	5upstream
rs2233967	C|G	C6orf15	NM_014070	29113	5upstream
rs1265048	T|C	C6orf15	NM_014070	29113	5upstream
rs2233969	A|G	C6orf15	NM_014070	29113	5upstream
rs9262152	C|T	MDC1	NM_014641	9656	coding
rs701008	T|C	AGAP2	NM_014770	116986	3downstream
rs13433386	A|G	SLC9A8	NM_015266	23315	3utr
rs2488457	G|M	PTPN22	NM_015967	26191	5upstream
rs6577322	G|A	SNX7	NM_015976	51375	coding
rs6675991	A|G	TMED5	NM_016040	50999	3utr
rs4835678	C|T	KDM3B	NM_016604	51780	coding
rs4835681	G|C	REEP2	NM_016606	51308	3downstream
rs9653500	A|G	AFTPH	NM_017657	54812	3downstream
rs11259192	G|A	FAM208B	NM_017782	54906	5utr
rs2523404	C|T	HLA_F	NM_018950	3134	3downstream
rs2242655	C|G	APOM	NM_019101	55937	3downstream
rs7194	G|A	HLA_DRA	NM_019111	3122	3utr
rs1051336	G|M	HLA_DRA	NM_019111	3122	3utr
rs3177928	G|A	HLA_DRA	NM_019111	3122	3utr
rs3129953	C|T	BTNL2	NM_019602	56244	3downstream
rs2076530	T|C	BTNL2	NM_019602	56244	coding
rs9268480	C|T	BTNL2	NM_019602	56244	coding
rs9276448	A|G	HLA_DQA2	NM_020056	3118	3downstream
rs11788747	A|G	RECK	NM_021111	8434	coding
rs707974	A|G	C6orf47	NM_021184	57827	5upstream
rs2242655	C|G	C6orf47	NM_021184	57827	coding
rs6926570	T|C	ENPP5	NM_021572	59084	coding
rs6930766	C|T	ENPP5	NM_021572	59084	3utr
rs461338	T|C	VPS52	NM_022553	6293	3utr
rs6661817	G|C	DCLRE1B	NM_022836	64858	5upstream
rs703842	A|G	METTL1	NM_023033	4234	3utr
rs3132682	G|C	RNF39	NM_025236	80352	5upstream
rs707937	C|G	MSH5	NM_025259	4439	3downstream
rs9296009	A|T	PRRT1	NM_030651	80863	3downstream
rs11802875	C|T	NUF2	NM_031423	83540	coding
rs16880852	G|A	FUT10	NM_032664	84750	coding
rs2857697	C|T	AIF1	NM_032955	199	3downstream
rs2736177	C|T	AIF1	NM_032955	199	3downstream
rs2242655	C|G	GPANK1	NM_033177	7918	3downstream
rs707974	A|G	GPANK1	NM_033177	7918	3utr
rs35797	C|T	C5orf30	NM_033211	90355	3utr
rs10910097	C|T	MMEL1	NM_033467	79258	3downstream
rs3077	A|G	HLA_DPA1	NM_033554	3113	3utr
rs2532921	C|G	DPCR1	NM_080870	135656	3downstream
rs9261519	T|C	TRIM40	NM_138700	135644	3downstream
rs9261518	G|A	TRIM40	NM_138700	135644	3downstream
rs2517591	T|A	TRIM40	NM_138700	135644	5upstream
rs757262	C|T	TRIM40	NM_138700	135644	coding
rs757259	G|A	TRIM40	NM_138700	135644	coding
rs1573298	G|C	TRIM40	NM_138700	135644	3utr
rs11802875	C|T	NUF2	NM_145697	83540	coding
rs6577322	G|A	SNX7	NM_152238	51375	coding
rs10910097	C|T	FAM213B	NM_152371	127281	3utr
rs1413594	A|G	RNF217	NM_152553	154214	5upstream
rs3811019	C|G	HIPK1	NM_152696	204851	5upstream
rs3132682	G|C	RNF39	NM_170769	80352	5upstream
rs11098193	C|T	CAMK2D	NM_172129	817	coding
rs707937	C|G	MSH5	NM_172165	4439	3downstream
rs707937	C|G	MSH5	NM_172166	4439	3downstream
rs3811019	C|G	HIPK1	NM_198268	204851	5upstream
rs9263794	A|G	POU5F1	NM_203289	5460	3downstream
rs9263800	G|A	POU5F1	NM_203289	5460	5utr
rs9653500	A|G	AFTPH	NM_203437	54812	3downstream
rs3131785	C|G	SFTA2	NM_205854	389376	5upstream
rs2735035	C|T	HCG4	NR_002139	54435	3downstream
rs2736172	C|T	SNORA38	NR_002971	677820	non-coding
rs3114834	C|T	EIF3IP1	NR_003024	442720	3downstream
rs4713429	C|G	HCG22	NR_003948	285834	5upstream
rs887464	C|T	PSORS1C3	NR_026816	100130889	5upstream
rs6675991	A|G	TMED5	NR_030761	50999	non-coding
rs6577322	G|A	SNX7	NR_033716	51375	non-coding
rs10910097	C|T	FAM213B	NR_036637	127281	non-coding
rs10910097	C|T	FAM213B	NR_036638	127281	non-coding
rs2076533	C|T	HCG23	NR_044996	414764	3downstream
rs3129953	C|T	HCG23	NR_044996	414764	3downstream
rs2242655	C|G	APOM	NR_045828	55937	3downstream
rs13433386	A|G	SLC9A8	NR_048537	23315	non-coding
rs13433386	A|G	SLC9A8	NR_048538	23315	non-coding
rs13433386	A|G	SLC9A8	NR_048539	23315	non-coding
rs13433386	A|G	SLC9A8	NR_048540	23315	non-coding
rs916571	G|A	HCG17	NR_052012	414778	non-coding
rs4835681	G|C	REEP2	NR_073448	51308	3downstream
rs4835681	G|C	REEP2	NR_073449	51308	3downstream
rs1413594	A|G	RNF217	NR_104440	154214	5upstream
rs2069502	C|T	CDK4	NM_000075	1019	intronic
rs2104286	T|C	IL2RA	NM_000417	3559	intronic
rs12722489	C|T	IL2RA	NM_000417	3559	intronic
rs241427	A|G	TAP2	NM_000544	6891	intronic
rs241438	C|T	TAP2	NM_000544	6891	intronic
rs12626309	A|T	GART	NM_000819	2618	intronic
rs9872427	T|A	GRM7	NM_000844	2917	intronic
rs3218253	G|A	IL2RB	NM_000878	3560	intronic
rs34923	G|C	ATP2B2	NM_001001331	491	intronic
rs2074777	C|T	GRB10	NM_001001549	2887	intronic
rs2074777	C|T	GRB10	NM_001001555	2887	intronic
rs8126925	C|G	RUNX1	NM_001001890	861	intronic
rs17719647	G|A	ABLIM1	NM_001003407	3983	intronic
rs17719647	G|A	ABLIM1	NM_001003408	3983	intronic
rs2514189	C|T	OR9Q1	NM_001005212	219956	intronic
rs2535260	C|G	MOG	NM_001008228	4340	intronic
rs2535255	G|A	MOG	NM_001008228	4340	intronic
rs2535260	C|G	MOG	NM_001008229	4340	intronic
rs2535255	G|A	MOG	NM_001008229	4340	intronic
rs11971702	T|C	RAB19	NM_001008749	401409	intronic
rs11752919	T|C	ZSCAN23	NM_001012455	222696	intronic
rs4575061	C|T	DDR2	NM_001014796	4921	intronic
rs10887748	T|C	PAPSS2	NM_001015880	9060	intronic
rs10887746	C|T	PAPSS2	NM_001015880	9060	intronic
rs4934367	T|C	PAPSS2	NM_001015880	9060	intronic
rs6569657	G|A	SAMD3	NM_001017373	154075	intronic
rs531831	C|T	ZBTB16	NM_001018011	7704	intronic
rs1150726	G|A	ZSCAN26	NM_001023560	7741	intronic
rs17150017	A|G	CELF2	NM_001025076	10659	intronic
rs2653523	C|G	CELF2	NM_001025076	10659	intronic
rs12220353	T|C	CELF2	NM_001025076	10659	intronic
rs17150017	A|G	CELF2	NM_001025077	10659	intronic
rs2653523	C|G	CELF2	NM_001025077	10659	intronic
rs12220353	T|C	CELF2	NM_001025077	10659	intronic
rs6706370	T|A	CERKL	NM_001030311	375298	intronic
rs6706370	T|A	CERKL	NM_001030312	375298	intronic
rs6706370	T|A	CERKL	NM_001030313	375298	intronic
rs17073902	A|G	MAGI1	NM_001033057	9223	intronic
rs11737456	T|A	KCNIP4	NM_001035003	80333	intronic
rs358557	T|A	KCNIP4	NM_001035003	80333	intronic
rs11737456	T|A	KCNIP4	NM_001035004	80333	intronic
rs358557	T|A	KCNIP4	NM_001035004	80333	intronic
rs707937	C|G	SAPCD1	NM_001039651	401251	intronic
rs10756968	G|A	ADAMTSL1	NM_001040272	92949	intronic
rs7868026	A|G	ADAMTSL1	NM_001040272	92949	intronic
rs4775096	C|T	FAM63B	NM_001040450	54629	intronic
rs4775096	C|T	FAM63B	NM_001040453	54629	intronic
rs3789809	T|C	PRKAG2	NM_001040633	51422	intronic
rs2846794	C|T	NTM	NM_001048209	50863	intronic
rs3821009	C|T	PDE11A	NM_001077196	50940	intronic
rs3821009	C|T	PDE11A	NM_001077197	50940	intronic
rs3821009	C|T	PDE11A	NM_001077358	50940	intronic
rs9263794	A|G	TCF19	NM_001077511	6941	intronic
rs8129909	T|C	IGSF5	NM_001080444	150084	intronic
rs7172540	C|T	UNC13C	NM_001080534	440279	intronic
rs12913167	G|C	UNC13C	NM_001080534	440279	intronic
rs202133	T|C	CA10	NM_001082533	56934	intronic
rs202133	T|C	CA10	NM_001082534	56934	intronic
rs9911538	A|G	RBFOX3	NM_001082575	146713	intronic
rs17150017	A|G	CELF2	NM_001083591	10659	intronic
rs2653523	C|G	CELF2	NM_001083591	10659	intronic
rs12220353	T|C	CELF2	NM_001083591	10659	intronic
rs11190823	C|T	TLX1NB	NM_001085398	100038246	intronic
rs7085631	G|A	TLX1NB	NM_001085398	100038246	intronic
rs4265537	C|T	TLX1NB	NM_001085398	100038246	intronic
rs7093940	C|T	PRKG1	NM_001098512	5592	intronic
rs16916799	T|C	PRKG1	NM_001098512	5592	intronic
rs211070	G|C	PRKG1	NM_001098512	5592	intronic
rs211072	A|T	PRKG1	NM_001098512	5592	intronic
rs220704	T|A	GPR116	NM_001098518	221395	intronic
rs3130048	T|C	BAG6	NM_001098534	7917	intronic
rs2844463	G|A	BAG6	NM_001098534	7917	intronic
rs760293	T|C	BAG6	NM_001098534	7917	intronic
rs2568127	T|C	NAV2	NM_001111018	89797	intronic
rs1150726	G|A	ZSCAN26	NM_001111039	7741	intronic
rs3777612	G|A	CLIC5	NM_001114086	53405	intronic
rs7845934	T|C	ADCY8	NM_001115	114	intronic
rs8126925	C|G	RUNX1	NM_001122607	861	intronic
rs11983481	G|A	AUTS2	NM_001127231	26053	intronic
rs10997577	T|A	CTNNA3	NM_001127384	29119	intronic
rs283374	T|C	GAP43	NM_001130064	2596	intronic
rs3106807	C|T	LEPREL1	NM_001134418	55214	intronic
rs17356748	C|G	NFIA	NM_001134673	4774	intronic
rs17794346	T|C	FAM160B1	NM_001135051	57700	intronic
rs13411340	A|G	NRXN1	NM_001135659	9378	intronic
rs1553930	C|T	ZMAT4	NM_001135731	79698	intronic
rs12626309	A|T	GART	NM_001136005	2618	intronic
rs12626309	A|T	GART	NM_001136006	2618	intronic
rs1269851	T|C	ATF6B	NM_001136153	1388	intronic
rs1230666	A|G	MAGI3	NM_001142782	260425	intronic
rs1230658	C|G	MAGI3	NM_001142782	260425	intronic
rs4456089	C|T	MAGI3	NM_001142782	260425	intronic
rs1217227	C|T	MAGI3	NM_001142782	260425	intronic
rs1113523	A|G	MAGI3	NM_001142782	260425	intronic
rs17013326	G|A	MAGI3	NM_001142782	260425	intronic
rs1343125	A|G	MAGI3	NM_001142782	260425	intronic
rs1217226	C|T	MAGI3	NM_001142782	260425	intronic
rs10858002	A|G	MAGI3	NM_001142782	260425	intronic
rs12739961	C|T	MAGI3	NM_001142782	260425	intronic
rs4713674	A|G	IP6K3	NM_001142883	117283	intronic
rs4713671	T|C	IP6K3	NM_001142883	117283	intronic
rs4713670	T|C	IP6K3	NM_001142883	117283	intronic
rs1796398	G|C	PPHLN1	NM_001143787	51535	intronic
rs1796398	G|C	PPHLN1	NM_001143788	51535	intronic
rs1796398	G|C	PPHLN1	NM_001143789	51535	intronic
rs2846794	C|T	NTM	NM_001144058	50863	intronic
rs2846794	C|T	NTM	NM_001144059	50863	intronic
rs7254234	G|A	SSC5D	NM_001144950	284297	intronic
rs11182536	C|T	NELL2	NM_001145107	4753	intronic
rs11182536	C|T	NELL2	NM_001145108	4753	intronic
rs11182536	C|T	NELL2	NM_001145109	4753	intronic
rs11182536	C|T	NELL2	NM_001145110	4753	intronic
rs42041	C|G	CDK6	NM_001145306	1021	intronic
rs17356748	C|G	NFIA	NM_001145511	4774	intronic
rs17356748	C|G	NFIA	NM_001145512	4774	intronic
rs2784773	T|C	ANXA11	NM_001157	311	intronic
rs6706370	T|A	CERKL	NM_001160277	375298	intronic
rs901064	A|G	RPTOR	NM_001163034	57521	intronic
rs2589153	A|G	RPTOR	NM_001163034	57521	intronic
rs2589155	G|A	RPTOR	NM_001163034	57521	intronic
rs455567	G|A	WDR46	NM_001164267	9277	intronic
rs2669904	C|T	ZBTB20	NM_001164343	26137	intronic
rs1274261	T|A	ZBTB20	NM_001164343	26137	intronic
rs7637678	T|C	ZBTB20	NM_001164343	26137	intronic
rs950992	G|A	ZBTB20	NM_001164343	26137	intronic
rs10511335	T|C	ZBTB20	NM_001164343	26137	intronic
rs2669904	C|T	ZBTB20	NM_001164344	26137	intronic
rs1274261	T|A	ZBTB20	NM_001164344	26137	intronic
rs7637678	T|C	ZBTB20	NM_001164344	26137	intronic
rs950992	G|A	ZBTB20	NM_001164344	26137	intronic
rs10511335	T|C	ZBTB20	NM_001164344	26137	intronic
rs2669904	C|T	ZBTB20	NM_001164345	26137	intronic
rs1274261	T|A	ZBTB20	NM_001164345	26137	intronic
rs7637678	T|C	ZBTB20	NM_001164345	26137	intronic
rs950992	G|A	ZBTB20	NM_001164345	26137	intronic
rs10511335	T|C	ZBTB20	NM_001164345	26137	intronic
rs7637678	T|C	ZBTB20	NM_001164346	26137	intronic
rs950992	G|A	ZBTB20	NM_001164346	26137	intronic
rs10511335	T|C	ZBTB20	NM_001164346	26137	intronic
rs7637678	T|C	ZBTB20	NM_001164347	26137	intronic
rs950992	G|A	ZBTB20	NM_001164347	26137	intronic
rs10511335	T|C	ZBTB20	NM_001164347	26137	intronic
rs17361780	A|G	FHIT	NM_001166243	2272	intronic
rs10516785	T|C	AFF1	NM_001166693	4299	intronic
rs7738138	T|C	VARS2	NM_001167733	57176	intronic
rs1264303	A|G	VARS2	NM_001167733	57176	intronic
rs753725	T|C	VARS2	NM_001167733	57176	intronic
rs7738138	T|C	VARS2	NM_001167734	57176	intronic
rs1264303	A|G	VARS2	NM_001167734	57176	intronic
rs753725	T|C	VARS2	NM_001167734	57176	intronic
rs2535260	C|G	MOG	NM_001170418	4340	intronic
rs2535255	G|A	MOG	NM_001170418	4340	intronic
rs2119242	G|A	NEBL	NM_001173484	10529	intronic
rs10805302	A|G	PCDH7	NM_001173523	5099	intronic
rs10746004	G|C	CHST11	NM_001173982	50515	intronic
rs644045	A|G	C2	NM_001178063	717	intronic
rs1238290	T|A	YAF2	NM_001190977	10138	intronic
rs1683195	G|C	YAF2	NM_001190977	10138	intronic
rs1238290	T|A	YAF2	NM_001190979	10138	intronic
rs1683195	G|C	YAF2	NM_001190979	10138	intronic
rs10405150	T|C	SIRT2	NM_001193286	22933	intronic
rs12701816	G|A	SUGCT	NM_001193311	79783	intronic
rs12701816	G|A	SUGCT	NM_001193312	79783	intronic
rs12701816	G|A	SUGCT	NM_001193313	79783	intronic
rs7254234	G|A	SSC5D	NM_001195267	284297	intronic
rs2177692	G|A	POU2F1	NM_001198783	5451	intronic
rs2177692	G|A	POU2F1	NM_001198786	5451	intronic
rs1632854	T|A	MUC22	NM_001198815	100507679	intronic
rs3130048	T|C	BAG6	NM_001199697	7917	intronic
rs2844463	G|A	BAG6	NM_001199697	7917	intronic
rs760293	T|C	BAG6	NM_001199697	7917	intronic
rs3130048	T|C	BAG6	NM_001199698	7917	intronic
rs2844463	G|A	BAG6	NM_001199698	7917	intronic
rs760293	T|C	BAG6	NM_001199698	7917	intronic
rs12027041	G|C	TP73	NM_001204184	7161	intronic
rs12027041	G|C	TP73	NM_001204185	7161	intronic
rs12027041	G|C	TP73	NM_001204186	7161	intronic
rs12027041	G|C	TP73	NM_001204187	7161	intronic
rs12027041	G|C	TP73	NM_001204188	7161	intronic
rs1489331	A|G	PBX1	NM_001204961	5087	intronic
rs2171691	C|T	PBX1	NM_001204961	5087	intronic
rs1489331	A|G	PBX1	NM_001204963	5087	intronic
rs2171691	C|T	PBX1	NM_001204963	5087	intronic
rs6462746	A|G	ELMO1	NM_001206480	9844	intronic
rs6462746	A|G	ELMO1	NM_001206482	9844	intronic
rs557334	T|C	CRTAC1	NM_001206528	55118	intronic
rs561111	G|A	CRTAC1	NM_001206528	55118	intronic
rs560100	A|G	CRTAC1	NM_001206528	55118	intronic
rs505699	C|T	CRTAC1	NM_001206528	55118	intronic
rs12242465	G|A	CRTAC1	NM_001206528	55118	intronic
rs7313235	C|T	CLEC12A	NM_001207010	160364	intronic
rs7957464	C|T	CLEC12A	NM_001207010	160364	intronic
rs478829	T|C	CLEC12A	NM_001207010	160364	intronic
rs479624	A|G	CLEC12A	NM_001207010	160364	intronic
rs17446453	C|T	CAMK2D	NM_001221	817	intronic
rs11098193	C|T	CAMK2D	NM_001221	817	intronic
rs13144613	C|G	CAMK2D	NM_001221	817	intronic
rs17046126	C|T	CAMK2D	NM_001221	817	intronic
rs9348904	A|G	HLA_DPA1	NM_001242524	3113	intronic
rs1431403	T|C	HLA_DPA1	NM_001242524	3113	intronic
rs2856816	T|C	HLA_DPA1	NM_001242524	3113	intronic
rs9348904	A|G	HLA_DPA1	NM_001242525	3113	intronic
rs1431403	T|C	HLA_DPA1	NM_001242525	3113	intronic
rs2856816	T|C	HLA_DPA1	NM_001242525	3113	intronic
rs3132671	C|T	TRIM26	NM_001242783	7726	intronic
rs2844775	G|A	TRIM26	NM_001242783	7726	intronic
rs2073272	G|A	ANKRD6	NM_001242809	22881	intronic
rs6932713	A|G	ANKRD6	NM_001242809	22881	intronic
rs17806404	T|C	ANKRD6	NM_001242809	22881	intronic
rs2073272	G|A	ANKRD6	NM_001242811	22881	intronic
rs2073272	G|A	ANKRD6	NM_001242813	22881	intronic
rs6932713	A|G	ANKRD6	NM_001242813	22881	intronic
rs17806404	T|C	ANKRD6	NM_001242813	22881	intronic
rs2073272	G|A	ANKRD6	NM_001242814	22881	intronic
rs2321162	G|A	STARD13	NM_001243476	90627	intronic
rs2568127	T|C	NAV2	NM_001244963	89797	intronic
rs6661817	G|C	AP4B1	NM_001253852	10717	intronic
rs6661817	G|C	AP4B1	NM_001253853	10717	intronic
rs17176322	G|A	CYB5D2	NM_001254755	124936	intronic
rs17176322	G|A	CYB5D2	NM_001254756	124936	intronic
rs3777612	G|A	CLIC5	NM_001256023	53405	intronic
rs9913077	T|C	ANKFY1	NM_001257999	51479	intronic
rs10521130	C|T	ANKFY1	NM_001257999	51479	intronic
rs4790587	G|A	ANKFY1	NM_001257999	51479	intronic
rs6569657	G|A	SAMD3	NM_001258275	154075	intronic
rs10757716	G|C	LINGO2	NM_001258282	158038	intronic
rs42041	C|G	CDK6	NM_001259	1021	intronic
rs5029939	C|G	TNFAIP3	NM_001270507	7128	intronic
rs5029939	C|G	TNFAIP3	NM_001270508	7128	intronic
rs16942813	T|C	AKAP13	NM_001270546	11214	intronic
rs6569657	G|A	SAMD3	NM_001277185	154075	intronic
rs2784773	T|C	ANXA11	NM_001278407	311	intronic
rs2784773	T|C	ANXA11	NM_001278408	311	intronic
rs2784773	T|C	ANXA11	NM_001278409	311	intronic
rs10403038	A|G	ZNF254	NM_001278661	9534	intronic
rs8113462	A|G	ZNF254	NM_001278661	9534	intronic
rs10403038	A|G	ZNF254	NM_001278663	9534	intronic
rs8113462	A|G	ZNF254	NM_001278663	9534	intronic
rs10403038	A|G	ZNF254	NM_001278677	9534	intronic
rs8113462	A|G	ZNF254	NM_001278677	9534	intronic
rs2282859	T|C	FGFR1OP	NM_001278690	11116	intronic
rs8012752	C|T	DPF3	NM_001280542	8110	intronic
rs644045	A|G	C2	NM_001282457	717	intronic
rs6589847	A|G	GRIK4	NM_001282470	2900	intronic
rs6589847	A|G	GRIK4	NM_001282473	2900	intronic
rs11802413	C|T	TMEM57	NM_001282564	55219	intronic
rs10903129	A|G	TMEM57	NM_001282564	55219	intronic
rs10192057	A|G	FARP2	NM_001282983	9855	intronic
rs10192057	A|G	FARP2	NM_001282984	9855	intronic
rs1413594	A|G	RNF217	NM_001286398	154214	intronic
rs574710	T|C	C6orf10	NM_001286474	10665	intronic
rs4959093	T|C	C6orf10	NM_001286474	10665	intronic
rs3129932	G|C	C6orf10	NM_001286474	10665	intronic
rs3132959	G|A	C6orf10	NM_001286474	10665	intronic
rs910049	T|C	C6orf10	NM_001286474	10665	intronic
rs9368716	G|A	C6orf10	NM_001286474	10665	intronic
rs2894249	C|T	C6orf10	NM_001286474	10665	intronic
rs3129934	T|C	C6orf10	NM_001286474	10665	intronic
rs9268230	G|A	C6orf10	NM_001286474	10665	intronic
rs1018433	A|T	C6orf10	NM_001286474	10665	intronic
rs9268207	C|T	C6orf10	NM_001286474	10665	intronic
rs3129933	G|A	C6orf10	NM_001286474	10665	intronic
rs2143461	G|A	C6orf10	NM_001286474	10665	intronic
rs9268208	T|C	C6orf10	NM_001286474	10665	intronic
rs910050	G|C	C6orf10	NM_001286474	10665	intronic
rs12524063	T|A	C6orf10	NM_001286474	10665	intronic
rs574710	T|C	C6orf10	NM_001286475	10665	intronic
rs4959093	T|C	C6orf10	NM_001286475	10665	intronic
rs3129932	G|C	C6orf10	NM_001286475	10665	intronic
rs3132959	G|A	C6orf10	NM_001286475	10665	intronic
rs910049	T|C	C6orf10	NM_001286475	10665	intronic
rs9368716	G|A	C6orf10	NM_001286475	10665	intronic
rs2894249	C|T	C6orf10	NM_001286475	10665	intronic
rs3129934	T|C	C6orf10	NM_001286475	10665	intronic
rs9268230	G|A	C6orf10	NM_001286475	10665	intronic
rs1018433	A|T	C6orf10	NM_001286475	10665	intronic
rs9268207	C|T	C6orf10	NM_001286475	10665	intronic
rs3129933	G|A	C6orf10	NM_001286475	10665	intronic
rs2143461	G|A	C6orf10	NM_001286475	10665	intronic
rs9268208	T|C	C6orf10	NM_001286475	10665	intronic
rs910050	G|C	C6orf10	NM_001286475	10665	intronic
rs12524063	T|A	C6orf10	NM_001286475	10665	intronic
rs9261488	C|T	TRIM40	NM_001286633	135644	intronic
rs2857435	A|T	TRIM40	NM_001286633	135644	intronic
rs9261485	G|A	TRIM40	NM_001286633	135644	intronic
rs9261471	T|C	TRIM40	NM_001286633	135644	intronic
rs2857439	G|A	TRIM40	NM_001286633	135644	intronic
rs2857436	C|T	TRIM40	NM_001286633	135644	intronic
rs9261489	A|G	TRIM40	NM_001286633	135644	intronic
rs757260	C|T	TRIM40	NM_001286633	135644	intronic
rs1028794	T|A	TBC1D4	NM_001286658	9882	intronic
rs1028794	T|A	TBC1D4	NM_001286659	9882	intronic
rs3816587	C|T	ANAPC4	NM_001286756	29945	intronic
rs16877106	C|T	ANAPC4	NM_001286756	29945	intronic
rs1570889	C|T	SPATA13	NM_001286792	221178	intronic
rs1150726	G|A	ZSCAN26	NM_001287421	7741	intronic
rs1150726	G|A	ZSCAN26	NM_001287422	7741	intronic
rs872106	C|G	MMS19	NM_001289403	64210	intronic
rs872106	C|G	MMS19	NM_001289404	64210	intronic
rs872106	C|G	MMS19	NM_001289405	64210	intronic
rs486416	G|A	EHMT2	NM_001289413	10919	intronic
rs241427	A|G	TAP2	NM_001290043	6891	intronic
rs241438	C|T	TAP2	NM_001290043	6891	intronic
rs9909956	C|T	DNAH9	NM_001372	1770	intronic
rs9679290	G|C	EPAS1	NM_001430	2034	intronic
rs4952819	G|C	EPAS1	NM_001430	2034	intronic
rs34923	G|C	ATP2B2	NM_001683	491	intronic
rs2072633	A|G	CFB	NM_001710	629	intronic
rs541862	T|C	CFB	NM_001710	629	intronic
rs8126925	C|G	RUNX1	NM_001754	861	intronic
rs17361780	A|G	FHIT	NM_002012	2272	intronic
rs283374	T|C	GAP43	NM_002045	2596	intronic
rs443239	C|G	GRIK5	NM_002088	2901	intronic
rs151719	C|T	HLA_DMB	NM_002118	3109	intronic
rs399604	T|C	HLA_DOA	NM_002119	3111	intronic
rs1431403	T|C	HLA_DPB1	NM_002121	3115	intronic
rs2856816	T|C	HLA_DPB1	NM_002121	3115	intronic
rs9272723	T|C	HLA_DQA1	NM_002122	3117	intronic
rs915668	C|G	HLA_G	NM_002127	3135	intronic
rs12205634	C|G	ITPR3	NM_002224	3710	intronic
rs4711336	G|A	ITPR3	NM_002224	3710	intronic
rs3818530	C|G	ITPR3	NM_002224	3710	intronic
rs9366826	G|C	ITPR3	NM_002224	3710	intronic
rs3818527	G|A	ITPR3	NM_002224	3710	intronic
rs11694875	C|T	AFF3	NM_002285	3899	intronic
rs17719647	G|A	ABLIM1	NM_002313	3983	intronic
rs2535260	C|G	MOG	NM_002433	4340	intronic
rs2535255	G|A	MOG	NM_002433	4340	intronic
rs707915	T|A	MSH5	NM_002441	4439	intronic
rs1489331	A|G	PBX1	NM_002585	5087	intronic
rs2171691	C|T	PBX1	NM_002585	5087	intronic
rs2177692	G|A	POU2F1	NM_002697	5451	intronic
rs9263800	G|A	POU5F1	NM_002701	5460	intronic
rs550513	C|T	NELFE	NM_002904	7936	intronic
rs17556915	G|A	SLC10A1	NM_003049	6554	intronic
rs2833405	T|C	TIAM1	NM_003253	7074	intronic
rs899848	T|C	TJP1	NM_003257	7082	intronic
rs2569702	T|C	ICAM5	NM_003259	7087	intronic
rs7679010	C|T	TXK	NM_003328	7294	intronic
rs10118043	G|A	CORO2A	NM_003389	7464	intronic
rs10484404	C|T	ZNF165	NM_003447	7718	intronic
rs3132671	C|T	TRIM26	NM_003449	7726	intronic
rs2844775	G|A	TRIM26	NM_003449	7726	intronic
rs10906418	C|T	PRPF18	NM_003675	8559	intronic
rs13174956	T|C	SEMA5A	NM_003966	9037	intronic
rs12520210	A|T	SEMA5A	NM_003966	9037	intronic
rs6865107	C|T	CDH12	NM_004061	1010	intronic
rs3793269	A|G	CHN2	NM_004067	1124	intronic
rs10834744	A|G	ART1	NM_004314	417	intronic
rs17168102	G|A	CALD1	NM_004342	800	intronic
rs1269851	T|C	ATF6B	NM_004381	1388	intronic
rs206015	G|A	NOTCH4	NM_004557	4855	intronic
rs3131294	A|G	NOTCH4	NM_004557	4855	intronic
rs438475	G|A	NOTCH4	NM_004557	4855	intronic
rs379464	C|T	NOTCH4	NM_004557	4855	intronic
rs13167492	C|T	SPOCK1	NM_004598	6695	intronic
rs2190619	A|G	SPOCK1	NM_004598	6695	intronic
rs2736172	C|T	PRRC2A	NM_004638	7916	intronic
rs3130048	T|C	BAG6	NM_004639	7917	intronic
rs2844463	G|A	BAG6	NM_004639	7917	intronic
rs760293	T|C	BAG6	NM_004639	7917	intronic
rs10887748	T|C	PAPSS2	NM_004670	9060	intronic
rs10887746	C|T	PAPSS2	NM_004670	9060	intronic
rs4934367	T|C	PAPSS2	NM_004670	9060	intronic
rs17073902	A|G	MAGI1	NM_004742	9223	intronic
rs13411340	A|G	NRXN1	NM_004801	9378	intronic
rs894848	A|G	KCND3	NM_004980	3752	intronic
rs12059906	G|A	KCND3	NM_004980	3752	intronic
rs17028627	G|C	KCND3	NM_004980	3752	intronic
rs1678542	C|G	KIF5A	NM_004984	3798	intronic
rs1347664	C|T	PTH2R	NM_005048	5746	intronic
rs6427122	C|T	TBX19	NM_005149	9095	intronic
rs980653	C|T	EGFR	NM_005228	1956	intronic
rs17172446	G|A	EGFR	NM_005228	1956	intronic
rs2074777	C|T	GRB10	NM_005311	2887	intronic
rs12616328	G|A	PRKCE	NM_005400	5581	intronic
rs12027041	G|C	TP73	NM_005427	7161	intronic
rs7079228	G|A	CCDC6	NM_005436	8030	intronic
rs3851247	T|C	CCDC6	NM_005436	8030	intronic
rs7920403	A|G	CCDC6	NM_005436	8030	intronic
rs2458661	C|T	CCDC6	NM_005436	8030	intronic
rs455567	G|A	WDR46	NM_005452	9277	intronic
rs2834213	A|G	IFNGR2	NM_005534	3460	intronic
rs17356748	C|G	NFIA	NM_005595	4774	intronic
rs1238290	T|A	YAF2	NM_005748	10138	intronic
rs1683195	G|C	YAF2	NM_005748	10138	intronic
rs9315704	A|G	LHFP	NM_005780	10186	intronic
rs9576849	A|G	LHFP	NM_005780	10186	intronic
rs9566456	T|C	LHFP	NM_005780	10186	intronic
rs11134732	A|T	STK10	NM_005990	6793	intronic
rs6555999	A|G	STK10	NM_005990	6793	intronic
rs531831	C|T	ZBTB16	NM_006006	7704	intronic
rs11182536	C|T	NELL2	NM_006159	4753	intronic
rs4575061	C|T	DDR2	NM_006182	4921	intronic
rs7093940	C|T	PRKG1	NM_006258	5592	intronic
rs16916799	T|C	PRKG1	NM_006258	5592	intronic
rs211070	G|C	PRKG1	NM_006258	5592	intronic
rs211072	A|T	PRKG1	NM_006258	5592	intronic
rs5029939	C|G	TNFAIP3	NM_006290	7128	intronic
rs3130284	T|C	AGPAT1	NM_006411	10554	intronic
rs2958371	G|A	NCOA2	NM_006540	10499	intronic
rs17150017	A|G	CELF2	NM_006561	10659	intronic
rs2653523	C|G	CELF2	NM_006561	10659	intronic
rs12220353	T|C	CELF2	NM_006561	10659	intronic
rs6661817	G|C	AP4B1	NM_006594	10717	intronic
rs7551067	T|A	SDCCAG8	NM_006642	10806	intronic
rs486416	G|A	EHMT2	NM_006709	10919	intronic
rs16942813	T|C	AKAP13	NM_006738	11214	intronic
rs2517646	C|T	TRIM10	NM_006778	10107	intronic
rs574710	T|C	C6orf10	NM_006781	10665	intronic
rs4959093	T|C	C6orf10	NM_006781	10665	intronic
rs3129932	G|C	C6orf10	NM_006781	10665	intronic
rs3132959	G|A	C6orf10	NM_006781	10665	intronic
rs910049	T|C	C6orf10	NM_006781	10665	intronic
rs9368716	G|A	C6orf10	NM_006781	10665	intronic
rs2894249	C|T	C6orf10	NM_006781	10665	intronic
rs3129934	T|C	C6orf10	NM_006781	10665	intronic
rs9268230	G|A	C6orf10	NM_006781	10665	intronic
rs1018433	A|T	C6orf10	NM_006781	10665	intronic
rs9268207	C|T	C6orf10	NM_006781	10665	intronic
rs3129933	G|A	C6orf10	NM_006781	10665	intronic
rs2143461	G|A	C6orf10	NM_006781	10665	intronic
rs9268208	T|C	C6orf10	NM_006781	10665	intronic
rs910050	G|C	C6orf10	NM_006781	10665	intronic
rs12524063	T|A	C6orf10	NM_006781	10665	intronic
rs406936	G|A	SKIV2L	NM_006929	6499	intronic
rs2523990	A|G	TRIM31	NM_007028	11074	intronic
rs2282859	T|C	FGFR1OP	NM_007045	11116	intronic
rs9263794	A|G	TCF19	NM_007109	6941	intronic
rs16942813	T|C	AKAP13	NM_007200	11214	intronic
rs9662096	A|T	LPAR3	NM_012152	23566	intronic
rs10405150	T|C	SIRT2	NM_012237	22933	intronic
rs10997577	T|A	CTNNA3	NM_013266	29119	intronic
rs3816587	C|T	ANAPC4	NM_013367	29945	intronic
rs16877106	C|T	ANAPC4	NM_013367	29945	intronic
rs4959053	G|A	PSORS1C1	NM_014068	170679	intronic
rs9263716	A|T	PSORS1C1	NM_014068	170679	intronic
rs9263715	G|A	PSORS1C1	NM_014068	170679	intronic
rs13200022	C|T	PSORS1C1	NM_014068	170679	intronic
rs3130564	C|T	PSORS1C1	NM_014068	170679	intronic
rs898766	T|C	STXBP6	NM_014178	29091	intronic
rs1241596	C|T	STXBP6	NM_014178	29091	intronic
rs1241606	C|T	STXBP6	NM_014178	29091	intronic
rs9680823	C|G	RTCB	NM_014306	51493	intronic
rs12531615	T|C	PCLO	NM_014510	27445	intronic
rs6589847	A|G	GRIK4	NM_014619	2900	intronic
rs2184599	G|A	KIAA0247	NM_014734	9766	intronic
rs6462746	A|G	ELMO1	NM_014800	9844	intronic
rs10489808	G|A	PCNXL2	NM_014801	80003	intronic
rs10192057	A|G	FARP2	NM_014808	9855	intronic
rs1028794	T|A	TBC1D4	NM_014832	9882	intronic
rs1366240	C|T	RNF44	NM_014901	22838	intronic
rs2179760	G|A	ENPP4	NM_014936	22875	intronic
rs2073272	G|A	ANKRD6	NM_014942	22881	intronic
rs6932713	A|G	ANKRD6	NM_014942	22881	intronic
rs17806404	T|C	ANKRD6	NM_014942	22881	intronic
rs17483344	G|A	NMNAT2	NM_015039	23057	intronic
rs17028882	T|A	GPD1L	NM_015141	23171	intronic
rs3817772	G|A	PRRC2C	NM_015172	23215	intronic
rs2272810	A|G	PRRC2C	NM_015172	23215	intronic
rs220704	T|A	GPR116	NM_015234	221395	intronic
rs10877019	C|T	METTL21B	NM_015433	25895	intronic
rs11172333	A|G	METTL21B	NM_015433	25895	intronic
rs17073902	A|G	MAGI1	NM_015520	9223	intronic
rs11983481	G|A	AUTS2	NM_015570	26053	intronic
rs2669904	C|T	ZBTB20	NM_015642	26137	intronic
rs1274261	T|A	ZBTB20	NM_015642	26137	intronic
rs7637678	T|C	ZBTB20	NM_015642	26137	intronic
rs950992	G|A	ZBTB20	NM_015642	26137	intronic
rs10511335	T|C	ZBTB20	NM_015642	26137	intronic
rs4907999	G|A	SNX7	NM_015976	51375	intronic
rs17095295	G|A	TNNI3K	NM_015978	51086	intronic
rs3789809	T|C	PRKAG2	NM_016203	51422	intronic
rs9913077	T|C	ANKFY1	NM_016376	51479	intronic
rs10521130	C|T	ANKFY1	NM_016376	51479	intronic
rs4790587	G|A	ANKFY1	NM_016376	51479	intronic
rs1796398	G|C	PPHLN1	NM_016488	51535	intronic
rs2846794	C|T	NTM	NM_016522	50863	intronic
rs10040792	T|C	KDM3B	NM_016604	51780	intronic
rs10055995	C|T	KDM3B	NM_016604	51780	intronic
rs3777612	G|A	CLIC5	NM_016929	53405	intronic
rs10017573	T|C	STX18	NM_016930	53407	intronic
rs3821009	C|T	PDE11A	NM_016953	50940	intronic
rs11201872	C|T	GRID1	NM_017551	2894	intronic
rs12765150	C|T	GRID1	NM_017551	2894	intronic
rs8085780	C|T	DYM	NM_017653	54808	intronic
rs4731919	G|A	CHCHD3	NM_017812	54927	intronic
rs7790787	T|C	CHCHD3	NM_017812	54927	intronic
rs12533584	G|A	CHCHD3	NM_017812	54927	intronic
rs4731920	G|A	CHCHD3	NM_017812	54927	intronic
rs10247648	C|G	CHCHD3	NM_017812	54927	intronic
rs7095572	C|T	FRMD4A	NM_018027	55691	intronic
rs557334	T|C	CRTAC1	NM_018058	55118	intronic
rs561111	G|A	CRTAC1	NM_018058	55118	intronic
rs560100	A|G	CRTAC1	NM_018058	55118	intronic
rs505699	C|T	CRTAC1	NM_018058	55118	intronic
rs12242465	G|A	CRTAC1	NM_018058	55118	intronic
rs17394081	C|T	SRBD1	NM_018079	55133	intronic
rs4425122	C|T	SRBD1	NM_018079	55133	intronic
rs6708810	G|A	SRBD1	NM_018079	55133	intronic
rs3106807	C|T	LEPREL1	NM_018192	55214	intronic
rs11802413	C|T	TMEM57	NM_018202	55219	intronic
rs10903129	A|G	TMEM57	NM_018202	55219	intronic
rs17812191	T|C	SPTLC3	NM_018327	55304	intronic
rs1217396	C|T	RSBN1	NM_018364	54665	intronic
rs10746004	G|C	CHST11	NM_018413	50515	intronic
rs12109343	A|G	TRIM36	NM_018700	55521	intronic
rs2820602	T|C	ADARB2	NM_018702	105	intronic
rs2981573	G|A	IL20	NM_018724	50604	intronic
rs241427	A|G	TAP2	NM_018833	6891	intronic
rs10484565	G|A	TAP2	NM_018833	6891	intronic
rs241438	C|T	TAP2	NM_018833	6891	intronic
rs17421624	T|C	TNXB	NM_019105	7148	intronic
rs3130287	C|T	TNXB	NM_019105	7148	intronic
rs9268645	C|G	HLA_DRA	NM_019111	3122	intronic
rs3135393	A|G	HLA_DRA	NM_019111	3122	intronic
rs2076533	C|T	BTNL2	NM_019602	56244	intronic
rs3763307	A|T	BTNL2	NM_019602	56244	intronic
rs10947260	T|C	BTNL2	NM_019602	56244	intronic
rs3763308	G|A	BTNL2	NM_019602	56244	intronic
rs9276435	C|T	HLA_DQA2	NM_020056	3118	intronic
rs2227127	A|G	HLA_DQA2	NM_020056	3118	intronic
rs202133	T|C	CA10	NM_020178	56934	intronic
rs6677732	A|G	SMYD2	NM_020197	56950	intronic
rs7419021	T|C	SMYD2	NM_020197	56950	intronic
rs7738138	T|C	VARS2	NM_020442	57176	intronic
rs1264303	A|G	VARS2	NM_020442	57176	intronic
rs753725	T|C	VARS2	NM_020442	57176	intronic
rs901064	A|G	RPTOR	NM_020761	57521	intronic
rs2589153	A|G	RPTOR	NM_020761	57521	intronic
rs2589155	G|A	RPTOR	NM_020761	57521	intronic
rs7070456	C|T	ARHGAP21	NM_020824	57584	intronic
rs2142234	G|A	LY6G5B	NM_021221	58496	intronic
rs6918066	G|A	ABRACL	NM_021243	58527	intronic
rs2504377	C|T	ABRACL	NM_021243	58527	intronic
rs11087002	C|T	CDH22	NM_021248	64405	intronic
rs204989	G|A	GPSM3	NM_022107	63940	intronic
rs204991	T|C	GPSM3	NM_022107	63940	intronic
rs872106	C|G	MMS19	NM_022362	64210	intronic
rs6748810	A|G	ABCG8	NM_022437	64241	intronic
rs458679	C|G	RPS18	NM_022551	6222	intronic
rs3789809	T|C	PRKAG2	NM_024429	51422	intronic
rs1553930	C|T	ZMAT4	NM_024645	79698	intronic
rs8030173	T|C	LRRK1	NM_024652	79705	intronic
rs12701816	G|A	SUGCT	NM_024728	79783	intronic
rs486416	G|A	EHMT2	NM_025256	10919	intronic
rs707915	T|A	MSH5	NM_025259	4439	intronic
rs376510	C|T	LY6G6C	NM_025261	80740	intronic
rs10405150	T|C	SIRT2	NM_030593	22933	intronic
rs4365492	G|A	ANTXR1	NM_032208	84168	intronic
rs4713659	A|G	UQCC2	NM_032340	84300	intronic
rs7759668	T|C	UQCC2	NM_032340	84300	intronic
rs10805302	A|G	PCDH7	NM_032457	5099	intronic
rs1568117	G|A	FUT10	NM_032664	84750	intronic
rs3130284	T|C	AGPAT1	NM_032741	10554	intronic
rs896136	G|A	TNS4	NM_032865	84951	intronic
rs12531615	T|C	PCLO	NM_033026	27445	intronic
rs17168102	G|A	CALD1	NM_033138	800	intronic
rs17168102	G|A	CALD1	NM_033157	800	intronic
rs6684865	G|A	MMEL1	NM_033467	79258	intronic
rs3890745	T|C	MMEL1	NM_033467	79258	intronic
rs4474198	C|T	MMEL1	NM_033467	79258	intronic
rs9348904	A|G	HLA_DPA1	NM_033554	3113	intronic
rs10118043	G|A	CORO2A	NM_052820	7464	intronic
rs2517646	C|T	TRIM10	NM_052828	10107	intronic
rs10756968	G|A	ADAMTSL1	NM_052866	92949	intronic
rs7868026	A|G	ADAMTSL1	NM_052866	92949	intronic
rs1333758	A|T	NALCN	NM_052867	259232	intronic
rs11893783	G|C	GALNT13	NM_052917	114805	intronic
rs9914094	T|A	SMYD4	NM_052928	114826	intronic
rs10911659	C|T	FAM129A	NM_052966	116496	intronic
rs4713674	A|G	IP6K3	NM_054111	117283	intronic
rs4713671	T|C	IP6K3	NM_054111	117283	intronic
rs4713670	T|C	IP6K3	NM_054111	117283	intronic
rs2736172	C|T	PRRC2A	NM_080686	7916	intronic
rs3130048	T|C	BAG6	NM_080702	7917	intronic
rs2844463	G|A	BAG6	NM_080702	7917	intronic
rs760293	T|C	BAG6	NM_080702	7917	intronic
rs3130048	T|C	BAG6	NM_080703	7917	intronic
rs2844463	G|A	BAG6	NM_080703	7917	intronic
rs760293	T|C	BAG6	NM_080703	7917	intronic
rs7313235	C|T	CLEC12A	NM_138337	160364	intronic
rs9261488	C|T	TRIM40	NM_138700	135644	intronic
rs2857435	A|T	TRIM40	NM_138700	135644	intronic
rs9261485	G|A	TRIM40	NM_138700	135644	intronic
rs9261471	T|C	TRIM40	NM_138700	135644	intronic
rs2857439	G|A	TRIM40	NM_138700	135644	intronic
rs2857436	C|T	TRIM40	NM_138700	135644	intronic
rs9261489	A|G	TRIM40	NM_138700	135644	intronic
rs757260	C|T	TRIM40	NM_138700	135644	intronic
rs17176322	G|A	CYB5D2	NM_144611	124936	intronic
rs2568127	T|C	NAV2	NM_145117	89797	intronic
rs2784773	T|C	ANXA11	NM_145868	311	intronic
rs2784773	T|C	ANXA11	NM_145869	311	intronic
rs11737456	T|A	KCNIP4	NM_147182	80333	intronic
rs358557	T|A	KCNIP4	NM_147182	80333	intronic
rs4907999	G|A	SNX7	NM_152238	51375	intronic
rs10757716	G|C	LINGO2	NM_152570	158038	intronic
rs1150726	G|A	ZSCAN26	NM_152736	7741	intronic
rs6945018	A|G	NXPH1	NM_152745	30010	intronic
rs1230666	A|G	MAGI3	NM_152900	260425	intronic
rs1230658	C|G	MAGI3	NM_152900	260425	intronic
rs4456089	C|T	MAGI3	NM_152900	260425	intronic
rs1217227	C|T	MAGI3	NM_152900	260425	intronic
rs1113523	A|G	MAGI3	NM_152900	260425	intronic
rs17013326	G|A	MAGI3	NM_152900	260425	intronic
rs1343125	A|G	MAGI3	NM_152900	260425	intronic
rs1217226	C|T	MAGI3	NM_152900	260425	intronic
rs10858002	A|G	MAGI3	NM_152900	260425	intronic
rs12739961	C|T	MAGI3	NM_152900	260425	intronic
rs11619328	A|G	HS6ST3	NM_153456	266722	intronic
rs899691	T|C	EVC	NM_153717	2121	intronic
rs17483344	G|A	NMNAT2	NM_170706	23057	intronic
rs17446453	C|T	CAMK2D	NM_172114	817	intronic
rs11098193	C|T	CAMK2D	NM_172114	817	intronic
rs13144613	C|G	CAMK2D	NM_172114	817	intronic
rs17046126	C|T	CAMK2D	NM_172114	817	intronic
rs17446453	C|T	CAMK2D	NM_172115	817	intronic
rs11098193	C|T	CAMK2D	NM_172115	817	intronic
rs13144613	C|G	CAMK2D	NM_172115	817	intronic
rs17046126	C|T	CAMK2D	NM_172115	817	intronic
rs17446453	C|T	CAMK2D	NM_172127	817	intronic
rs11098193	C|T	CAMK2D	NM_172127	817	intronic
rs13144613	C|G	CAMK2D	NM_172127	817	intronic
rs17046126	C|T	CAMK2D	NM_172127	817	intronic
rs17446453	C|T	CAMK2D	NM_172128	817	intronic
rs11098193	C|T	CAMK2D	NM_172128	817	intronic
rs13144613	C|G	CAMK2D	NM_172128	817	intronic
rs17046126	C|T	CAMK2D	NM_172128	817	intronic
rs17446453	C|T	CAMK2D	NM_172129	817	intronic
rs13144613	C|G	CAMK2D	NM_172129	817	intronic
rs17046126	C|T	CAMK2D	NM_172129	817	intronic
rs707915	T|A	MSH5	NM_172165	4439	intronic
rs707915	T|A	MSH5	NM_172166	4439	intronic
rs894848	A|G	KCND3	NM_172198	3752	intronic
rs12059906	G|A	KCND3	NM_172198	3752	intronic
rs17028627	G|C	KCND3	NM_172198	3752	intronic
rs6490130	A|G	KSR2	NM_173598	283455	intronic
rs1517204	C|T	KSR2	NM_173598	283455	intronic
rs1400593	T|C	KSR2	NM_173598	283455	intronic
rs11068744	C|T	KSR2	NM_173598	283455	intronic
rs2224	G|A	SLC41A1	NM_173854	254428	intronic
rs899848	T|C	TJP1	NM_175610	7082	intronic
rs2154490	A|G	GRIK1	NM_175611	2897	intronic
rs2832394	C|T	GRIK1	NM_175611	2897	intronic
rs12044746	G|A	INADL	NM_176877	10207	intronic
rs12027862	G|A	SLC9C2	NM_178527	284525	intronic
rs723122	A|G	SLC9C2	NM_178527	284525	intronic
rs6425246	A|G	SLC9C2	NM_178527	284525	intronic
rs898658	T|C	SLC9C2	NM_178527	284525	intronic
rs6702320	G|A	SLC9C2	NM_178527	284525	intronic
rs4916369	T|A	SLC9C2	NM_178527	284525	intronic
rs13141668	G|A	POLN	NM_181808	353497	intronic
rs9872427	T|A	GRM7	NM_181874	2917	intronic
rs2568127	T|C	NAV2	NM_182964	89797	intronic
rs2282859	T|C	FGFR1OP	NM_194429	11116	intronic
rs980653	C|T	EGFR	NM_201282	1956	intronic
rs17172446	G|A	EGFR	NM_201282	1956	intronic
rs980653	C|T	EGFR	NM_201283	1956	intronic
rs17172446	G|A	EGFR	NM_201283	1956	intronic
rs980653	C|T	EGFR	NM_201284	1956	intronic
rs17172446	G|A	EGFR	NM_201284	1956	intronic
rs1796398	G|C	PPHLN1	NM_201439	51535	intronic
rs1796398	G|C	PPHLN1	NM_201440	51535	intronic
rs1796398	G|C	PPHLN1	NM_201515	51535	intronic
rs6706370	T|A	CERKL	NM_201548	375298	intronic
rs7313235	C|T	CLEC12A	NM_201623	160364	intronic
rs2535260	C|G	MOG	NM_206809	4340	intronic
rs2535255	G|A	MOG	NM_206809	4340	intronic
rs2535260	C|G	MOG	NM_206810	4340	intronic
rs2535255	G|A	MOG	NM_206810	4340	intronic
rs2535260	C|G	MOG	NM_206811	4340	intronic
rs2535255	G|A	MOG	NM_206811	4340	intronic
rs2535260	C|G	MOG	NM_206812	4340	intronic
rs2535255	G|A	MOG	NM_206812	4340	intronic
rs2535260	C|G	MOG	NM_206814	4340	intronic
rs2535255	G|A	MOG	NM_206814	4340	intronic
rs10877019	C|T	METTL21B	NM_206914	25895	intronic
rs11172333	A|G	METTL21B	NM_206914	25895	intronic
rs2119242	G|A	NEBL	NM_213569	10529	intronic
rs733208	G|A	HLA_DPB2	NR_001435	3116	non-coding intronic
rs3117016	G|A	HLA_DPB2	NR_001435	3116	non-coding intronic
rs9262635	A|G	HCG22	NR_003948	285834	non-coding intronic
rs9262636	A|G	HCG22	NR_003948	285834	non-coding intronic
rs261946	A|G	HCG18	NR_024052	414777	non-coding intronic
rs261946	A|G	HCG18	NR_024053	414777	non-coding intronic
rs2275855	T|C	HLA_J	NR_024240	3137	non-coding intronic
rs2275855	T|C	ZNRD1_AS1	NR_026751	80862	non-coding intronic
rs9357092	G|A	ZNRD1_AS1	NR_026751	80862	non-coding intronic
rs9405044	G|A	ZNRD1_AS1	NR_026751	80862	non-coding intronic
rs6917477	G|C	ZNRD1_AS1	NR_026751	80862	non-coding intronic
rs9261151	G|A	ZNRD1_AS1	NR_026751	80862	non-coding intronic
rs1633085	T|C	HLA_F_AS1	NR_026972	285830	non-coding intronic
rs2523404	C|T	HLA_F_AS1	NR_026972	285830	non-coding intronic
rs3909134	A|G	HLA_F_AS1	NR_026972	285830	non-coding intronic
rs1736913	T|C	HLA_F_AS1	NR_026972	285830	non-coding intronic
rs1633085	T|C	HLA_F_AS1	NR_026973	285830	non-coding intronic
rs2523404	C|T	HLA_F_AS1	NR_026973	285830	non-coding intronic
rs3909134	A|G	HLA_F_AS1	NR_026973	285830	non-coding intronic
rs1736913	T|C	HLA_F_AS1	NR_026973	285830	non-coding intronic
rs6706370	T|A	CERKL	NR_027689	375298	non-coding intronic
rs6706370	T|A	CERKL	NR_027690	375298	non-coding intronic
rs1859583	C|T	ZNF767	NR_027788	79970	non-coding intronic
rs4727088	C|T	ZNF767	NR_027788	79970	non-coding intronic
rs4727089	C|T	ZNF767	NR_027788	79970	non-coding intronic
rs4725823	T|C	ZNF767	NR_027788	79970	non-coding intronic
rs354064	T|C	ZNF767	NR_027788	79970	non-coding intronic
rs354053	G|Y	ZNF767	NR_027788	79970	non-coding intronic
rs354063	T|C	ZNF767	NR_027788	79970	non-coding intronic
rs1859583	C|T	ZNF767	NR_027789	79970	non-coding intronic
rs4727088	C|T	ZNF767	NR_027789	79970	non-coding intronic
rs4727089	C|T	ZNF767	NR_027789	79970	non-coding intronic
rs4725823	T|C	ZNF767	NR_027789	79970	non-coding intronic
rs354064	T|C	ZNF767	NR_027789	79970	non-coding intronic
rs354053	G|Y	ZNF767	NR_027789	79970	non-coding intronic
rs354063	T|C	ZNF767	NR_027789	79970	non-coding intronic
rs4907999	G|A	SNX7	NR_033716	51375	non-coding intronic
rs1238290	T|A	YAF2	NR_034000	10138	non-coding intronic
rs1683195	G|C	YAF2	NR_034000	10138	non-coding intronic
rs2177692	G|A	POU2F1	NR_037163	5451	non-coding intronic
rs2488457	G|M	AP4B1_AS1	NR_037864	100287722	non-coding intronic
rs10776775	G|A	AP4B1_AS1	NR_037864	100287722	non-coding intronic
rs1235005	C|G	AP4B1_AS1	NR_037864	100287722	non-coding intronic
rs4689915	A|G	STX18_AS1	NR_037888	100507266	non-coding intronic
rs461338	T|C	HCG25	NR_044997	414765	non-coding intronic
rs9913077	T|C	ANKFY1	NR_047571	51479	non-coding intronic
rs10521130	C|T	ANKFY1	NR_047571	51479	non-coding intronic
rs4790587	G|A	ANKFY1	NR_047571	51479	non-coding intronic
rs261946	A|G	HCG17	NR_052012	414778	non-coding intronic
rs1347664	C|T	PTH2R	NR_073601	5746	non-coding intronic
rs261946	A|G	HCG18	NR_102326	414777	non-coding intronic
rs261946	A|G	HCG18	NR_102327	414777	non-coding intronic
rs7848919	G|A	GLDC	NM_000170	2731	3utr
rs1061407	G|A	GLDC	NM_000170	2731	3utr
rs13120304	T|A	ADH1A	NM_000667	124	3downstream
rs2258438	T|C	KCNJ5	NM_000890	3762	3downstream
rs2846675	C|T	KCNJ5	NM_000890	3762	3utr
rs2985700	C|T	CLDN20	NM_001001346	49861	5utr
rs2894475	T|A	BCAP29	NM_001008405	55973	3utr
rs2516478	G|A	MCCD1	NM_001011700	401250	3downstream
rs702347	C|T	SAMD5	NM_001030060	389432	3utr
rs12563037	G|C	MANEAL	NM_001031740	149175	5upstream
rs6906468	T|C	GPR126	NM_001032394	57211	3downstream
rs6906468	T|C	GPR126	NM_001032395	57211	3downstream
rs3807218	A|G	DPP6	NM_001039350	1804	coding
rs10843994	G|A	AMN1	NM_001113402	196394	3downstream
rs12563037	G|C	MANEAL	NM_001113482	149175	5upstream
rs2860833	G|C	LRRTM4	NM_001134745	80059	3downstream
rs11782284	A|G	HMBOX1	NM_001135726	79618	5upstream
rs10843994	G|A	METTL20	NM_001135863	254013	3downstream
rs10843994	G|A	METTL20	NM_001135864	254013	3downstream
rs7517036	A|T	RBMXL1	NM_001162536	494115	3downstream
rs9468370	C|T	ZSCAN12	NM_001163391	9753	5upstream
rs6903130	G|A	HLA_DQB2	NM_001198858	3120	5upstream
rs6902723	G|A	HLA_DQB2	NM_001198858	3120	5upstream
rs12620435	A|G	CFLAR	NM_001202518	8837	5upstream
rs2276418	A|T	UBE4A	NM_001204077	9354	5upstream
rs2975046	A|G	HLA_A	NM_001242758	3105	3downstream
rs12180820	C|T	ZKSCAN3	NM_001242894	80317	5upstream
rs12180820	C|T	ZKSCAN3	NM_001242895	80317	5upstream
rs1217401	A|G	AP4B1	NM_001253852	10717	coding
rs1217401	A|G	AP4B1	NM_001253853	10717	coding
rs4889989	G|C	CARD14	NM_001257970	79092	5upstream
rs11700361	C|T	EPB41L1	NM_001258329	2036	3downstream
rs11700361	C|T	EPB41L1	NM_001258330	2036	3downstream
rs11700361	C|T	EPB41L1	NM_001258331	2036	3downstream
rs11700361	C|T	AAR2	NM_001271874	25980	5upstream
rs10843994	G|A	AMN1	NM_001278411	196394	3downstream
rs10843994	G|A	AMN1	NM_001278412	196394	3downstream
rs4621754	A|G	NCAPG2	NM_001281932	54892	5upstream
rs4621754	A|G	NCAPG2	NM_001281933	54892	5upstream
rs1139056	A|G	CECR1	NM_001282225	51816	3utr
rs1139056	A|G	CECR1	NM_001282226	51816	3utr
rs1139056	A|G	CECR1	NM_001282227	51816	3utr
rs1139056	A|G	CECR1	NM_001282228	51816	3utr
rs1139056	A|G	CECR1	NM_001282229	51816	3utr
rs805267	G|A	CSNK2B	NM_001282385	1460	3downstream
rs2860833	G|C	LRRTM4	NM_001282924	80059	3downstream
rs2523995	C|T	TRIM40	NM_001286633	135644	5upstream
rs805267	G|A	CSNK2B	NM_001320	1460	3downstream
rs3807218	A|G	DPP6	NM_001936	1804	coding
rs2975046	A|G	HLA_A	NM_002116	3105	3downstream
rs2068204	G|A	HLA_DPB1	NM_002121	3115	3downstream
rs9296073	C|T	HLA_DPB1	NM_002121	3115	5upstream
rs17574550	T|C	STK24	NM_003576	8428	5upstream
rs1063302	G|A	CDC14A	NM_003672	8556	3utr
rs2276418	A|T	UBE4A	NM_004788	9354	5upstream
rs16845306	T|C	TNFSF18	NM_005092	8995	3downstream
rs2763979	C|T	HSPA1B	NM_005346	3304	5upstream
rs17302774	T|C	MAP1B	NM_005909	4131	3downstream
rs6915177	C|T	UBD	NM_006398	10537	3downstream
rs1217401	A|G	AP4B1	NM_006594	10717	coding
rs11700361	C|T	EPB41L1	NM_012156	2036	3downstream
rs4845144	G|A	IL19	NM_013371	29949	3downstream
rs3815550	C|T	VASH1	NM_014909	22846	coding
rs9472700	A|G	ENPP4	NM_014936	22875	3downstream
rs1048076	T|C	ENPP4	NM_014936	22875	3utr
rs11700361	C|T	AAR2	NM_015511	25980	5upstream
rs10073922	G|A	KDM3B	NM_016604	51780	coding
rs4621754	A|G	NCAPG2	NM_017760	54892	5upstream
rs2894475	T|A	BCAP29	NM_018844	55973	3utr
rs7517036	A|T	RBMXL1	NM_019610	494115	3downstream
rs6906468	T|C	GPR126	NM_020455	57211	3downstream
rs805267	G|A	LY6G5B	NM_021221	58496	coding
rs4889989	G|C	CARD14	NM_024110	79092	5upstream
rs12180820	C|T	ZKSCAN3	NM_024493	80317	5upstream
rs11782284	A|G	HMBOX1	NM_024567	79618	5upstream
rs9296073	C|T	HLA_DPA1	NM_033554	3113	5upstream
rs3757340	T|C	DPCR1	NM_080870	135656	3utr
rs3807218	A|G	DPP6	NM_130797	1804	coding
rs7335490	A|G	CSNK1A1L	NM_145203	122011	3downstream
rs4845144	G|A	IL19	NM_153758	29949	3downstream
rs10843994	G|A	METTL20	NM_173802	254013	3downstream
rs1139056	A|G	CECR1	NM_177405	51816	3utr
rs11700361	C|T	EPB41L1	NM_177996	2036	3downstream
rs1061397	C|T	TUBB	NM_178014	203068	3utr
rs1412980	C|G	C20orf85	NM_178456	128602	5upstream
rs6906468	T|C	GPR126	NM_198569	57211	3downstream
rs17843026	A|G	KRT39	NM_213656	390792	3downstream
rs9380343	C|T	HLA_DPB2	NR_001435	3116	5upstream
rs7287430	G|A	HSFY1P1	NR_003607	27437	5upstream
rs9906179	A|G	OR3A4P	NR_024128	390756	non-coding
rs2894475	T|A	BCAP29	NR_027830	55973	non-coding
rs9468370	C|T	ZSCAN12	NR_028077	9753	5upstream
rs313322	A|G	MIR3922	NR_037487	100500843	3downstream
rs921351	T|C	ADD3_AS1	NR_038943	100505933	3downstream
rs11752362	C|T	HCG18	NR_102326	414777	non-coding
rs10843994	G|A	AMN1	NR_103522	196394	3downstream
rs10843994	G|A	AMN1	NR_103523	196394	3downstream
rs4621754	A|G	NCAPG2	NR_104054	54892	5upstream
rs300705	G|A	SH3YL1	NR_104224	26751	non-coding
rs475842	T|C	ANK1	NM_000037	286	intronic
rs474051	A|G	ANK1	NM_000037	286	intronic
rs1789953	C|T	CBS	NM_000071	875	intronic
rs6686861	C|T	DPYD	NM_000110	1806	intronic
rs356689	T|C	FANCC	NM_000136	2176	intronic
rs356678	T|C	FANCC	NM_000136	2176	intronic
rs7859893	A|G	GLDC	NM_000170	2731	intronic
rs2292700	A|G	ITGB3	NM_000212	3690	intronic
rs10127604	T|C	LAMB3	NM_000228	3914	intronic
rs9607397	C|T	CSF2RB	NM_000395	1439	intronic
rs5756407	T|C	CSF2RB	NM_000395	1439	intronic
rs2899276	T|C	CSF2RB	NM_000395	1439	intronic
rs4821566	C|G	CSF2RB	NM_000395	1439	intronic
rs4821561	C|T	CSF2RB	NM_000395	1439	intronic
rs4821565	T|C	CSF2RB	NM_000395	1439	intronic
rs9607391	A|T	CSF2RB	NM_000395	1439	intronic
rs2207729	T|C	GUCA1A	NM_000409	2978	intronic
rs11596355	T|C	IL2RA	NM_000417	3559	intronic
rs2280635	T|C	CD247	NM_000734	919	intronic
rs3212336	A|G	GABRB3	NM_000814	2562	intronic
rs4906898	A|T	GABRB3	NM_000814	2562	intronic
rs11015025	C|T	GAD2	NM_000818	2572	intronic
rs3749448	G|A	GRM7	NM_000844	2917	intronic
rs7650218	C|T	GRM7	NM_000844	2917	intronic
rs1605705	G|A	GRM7	NM_000844	2917	intronic
rs3804945	A|G	GRM7	NM_000844	2917	intronic
rs12494654	C|T	GRM7	NM_000844	2917	intronic
rs10790977	G|A	KCNJ5	NM_000890	3762	intronic
rs2399417	C|T	CD200	NM_001004196	4345	intronic
rs2399418	C|G	CD200	NM_001004196	4345	intronic
rs4849421	A|T	DPP10	NM_001004360	57628	intronic
rs6735355	A|G	DPP10	NM_001004360	57628	intronic
rs2287064	G|A	ACTR2	NM_001005386	10097	intronic
rs2057837	G|C	BCAP29	NM_001008405	55973	intronic
rs7517036	A|T	CCBL2	NM_001008661	56267	intronic
rs3753683	G|C	CCBL2	NM_001008661	56267	intronic
rs1325922	G|A	CCBL2	NM_001008661	56267	intronic
rs7517036	A|T	CCBL2	NM_001008662	56267	intronic
rs3753683	G|C	CCBL2	NM_001008662	56267	intronic
rs1325922	G|A	CCBL2	NM_001008662	56267	intronic
rs9462173	T|C	C6orf222	NM_001010903	389384	intronic
rs9368922	C|G	C6orf222	NM_001010903	389384	intronic
rs4072397	T|C	TIAM2	NM_001010927	26230	intronic
rs505391	A|G	SOHLH1	NM_001012415	402381	intronic
rs12507552	C|T	DCTD	NM_001012732	1635	intronic
rs4233391	T|C	DDR2	NM_001014796	4921	intronic
rs207676	C|T	KCNMA1	NM_001014797	3778	intronic
rs35774	G|A	KCNMA1	NM_001014797	3778	intronic
rs585620	A|G	KCNMA1	NM_001014797	3778	intronic
rs591485	A|G	KCNMA1	NM_001014797	3778	intronic
rs12220179	A|G	KCNMA1	NM_001014797	3778	intronic
rs7923151	G|C	PAPSS2	NM_001015880	9060	intronic
rs10127604	T|C	LAMB3	NM_001017402	3914	intronic
rs8031	A|T	SOD2	NM_001024465	6648	intronic
rs8031	A|T	SOD2	NM_001024466	6648	intronic
rs17574550	T|C	STK24	NM_001032296	8428	intronic
rs17471066	T|C	STK24	NM_001032296	8428	intronic
rs10508036	C|G	STK24	NM_001032296	8428	intronic
rs10485537	A|G	MACROD2	NM_001033087	140733	intronic
rs12141713	G|A	RYR2	NM_001035	6262	intronic
rs16871317	T|C	KCNIP4	NM_001035003	80333	intronic
rs12642219	C|T	KCNIP4	NM_001035003	80333	intronic
rs7672430	A|G	KCNIP4	NM_001035003	80333	intronic
rs16871317	T|C	KCNIP4	NM_001035004	80333	intronic
rs12642219	C|T	KCNIP4	NM_001035004	80333	intronic
rs7672430	A|G	KCNIP4	NM_001035004	80333	intronic
rs6475226	T|C	ADAMTSL1	NM_001040272	92949	intronic
rs7042143	G|A	ADAMTSL1	NM_001040272	92949	intronic
rs4741905	A|T	GLIS3	NM_001042413	169792	intronic
rs4741903	A|T	GLIS3	NM_001042413	169792	intronic
rs465258	G|A	IGSF5	NM_001080444	150084	intronic
rs463903	G|A	IGSF5	NM_001080444	150084	intronic
rs9312304	G|A	TENM3	NM_001080477	55714	intronic
rs9303590	C|T	CA10	NM_001082533	56934	intronic
rs1003290	C|T	CA10	NM_001082533	56934	intronic
rs9303590	C|T	CA10	NM_001082534	56934	intronic
rs1003290	C|T	CA10	NM_001082534	56934	intronic
rs7918862	T|A	GPR123	NM_001083909	84435	intronic
rs16838677	T|C	DYTN	NM_001093730	391475	intronic
rs12768615	T|C	KIAA1217	NM_001098500	56243	intronic
rs2339898	T|C	PRKG1	NM_001098512	5592	intronic
rs10996389	G|A	PRKG1	NM_001098512	5592	intronic
rs7096021	C|T	PRKG1	NM_001098512	5592	intronic
rs587976	A|T	GPR116	NM_001098518	221395	intronic
rs1821616	T|C	TENM4	NM_001098816	26011	intronic
rs505391	A|G	SOHLH1	NM_001101677	402381	intronic
rs9823913	A|G	COL6A6	NM_001102608	131873	intronic
rs9849240	T|C	COL6A6	NM_001102608	131873	intronic
rs1396332	G|A	COL6A6	NM_001102608	131873	intronic
rs16850921	T|C	SLC25A36	NM_001104647	55186	intronic
rs2890041	A|T	SWT1	NM_001105518	54823	intronic
rs1822276	G|A	NAV2	NM_001111018	89797	intronic
rs2707098	G|A	NAV2	NM_001111018	89797	intronic
rs10177883	G|A	ZNF385B	NM_001113397	151126	intronic
rs4272863	T|C	AMN1	NM_001113402	196394	intronic
rs11119552	G|A	HHAT	NM_001122834	55733	intronic
rs12620435	A|G	CFLAR	NM_001127183	8837	intronic
rs12620435	A|G	CFLAR	NM_001127184	8837	intronic
rs17141728	C|T	AUTS2	NM_001127231	26053	intronic
rs17141722	A|G	AUTS2	NM_001127231	26053	intronic
rs10997457	T|C	CTNNA3	NM_001127384	29119	intronic
rs10762120	C|T	CTNNA3	NM_001127384	29119	intronic
rs4142041	A|G	CTNNA3	NM_001127384	29119	intronic
rs16924375	T|C	CTNNA3	NM_001127384	29119	intronic
rs11582961	C|T	TSEN15	NM_001127394	116461	intronic
rs10127604	T|C	LAMB3	NM_001127641	3914	intronic
rs6586030	A|G	TSPAN14	NM_001128309	81619	intronic
rs7660164	G|A	FSTL5	NM_001128427	56884	intronic
rs7660164	G|A	FSTL5	NM_001128428	56884	intronic
rs4683981	A|G	ROBO2	NM_001128929	6092	intronic
rs17068439	C|T	SYNPR	NM_001130003	132204	intronic
rs220752	C|T	PDE10A	NM_001130690	10846	intronic
rs6828698	A|G	RUFY3	NM_001130709	22902	intronic
rs11015025	C|T	GAD2	NM_001134366	2572	intronic
rs3748543	C|T	NFIA	NM_001134673	4774	intronic
rs334698	C|G	NFIA	NM_001134673	4774	intronic
rs334704	G|A	NFIA	NM_001134673	4774	intronic
rs334728	C|T	NFIA	NM_001134673	4774	intronic
rs334717	C|T	NFIA	NM_001134673	4774	intronic
rs406412	A|G	NFIA	NM_001134673	4774	intronic
rs334734	T|C	NFIA	NM_001134673	4774	intronic
rs334733	T|C	NFIA	NM_001134673	4774	intronic
rs334716	G|A	NFIA	NM_001134673	4774	intronic
rs334699	A|G	NFIA	NM_001134673	4774	intronic
rs853683	A|G	ZSCAN31	NM_001135216	64288	intronic
rs2268324	A|G	SPATA2	NM_001135773	9825	intronic
rs900610	G|A	METTL20	NM_001135863	254013	intronic
rs900609	G|A	METTL20	NM_001135863	254013	intronic
rs900610	G|A	METTL20	NM_001135864	254013	intronic
rs900609	G|A	METTL20	NM_001135864	254013	intronic
rs8181891	A|G	SLC46A3	NM_001135919	283537	intronic
rs9548050	A|G	TRPC4	NM_001135955	7223	intronic
rs9548050	A|G	TRPC4	NM_001135956	7223	intronic
rs9548050	A|G	TRPC4	NM_001135957	7223	intronic
rs9548050	A|G	TRPC4	NM_001135958	7223	intronic
rs4661581	A|G	TMEM51	NM_001136216	55092	intronic
rs4661581	A|G	TMEM51	NM_001136217	55092	intronic
rs4661581	A|G	TMEM51	NM_001136218	55092	intronic
rs11008895	G|A	MALRD1	NM_001142308	340895	intronic
rs11008893	A|G	MALRD1	NM_001142308	340895	intronic
rs475842	T|C	ANK1	NM_001142446	286	intronic
rs474051	A|G	ANK1	NM_001142446	286	intronic
rs9452511	T|C	EYS	NM_001142800	346007	intronic
rs9345410	G|C	EYS	NM_001142800	346007	intronic
rs10498827	G|A	EYS	NM_001142800	346007	intronic
rs16880108	T|C	EYS	NM_001142800	346007	intronic
rs11181461	T|C	PPHLN1	NM_001143787	51535	intronic
rs754012	G|C	PPHLN1	NM_001143787	51535	intronic
rs11181461	T|C	PPHLN1	NM_001143788	51535	intronic
rs754012	G|C	PPHLN1	NM_001143788	51535	intronic
rs11181461	T|C	PPHLN1	NM_001143789	51535	intronic
rs754012	G|C	PPHLN1	NM_001143789	51535	intronic
rs11832772	C|T	PRICKLE1	NM_001144881	144165	intronic
rs11832772	C|T	PRICKLE1	NM_001144882	144165	intronic
rs11832772	C|T	PRICKLE1	NM_001144883	144165	intronic
rs1872083	C|T	SDK2	NM_001144952	54549	intronic
rs11782284	A|G	INTS9	NM_001145159	55756	intronic
rs11031075	C|T	MPPED2	NM_001145399	744	intronic
rs13224992	T|C	TYW1B	NM_001145440	441250	intronic
rs6957619	C|T	TYW1B	NM_001145440	441250	intronic
rs6460030	A|G	TYW1B	NM_001145440	441250	intronic
rs4483038	T|C	TYW1B	NM_001145440	441250	intronic
rs13224992	T|C	TYW1B	NM_001145441	441250	intronic
rs6957619	C|T	TYW1B	NM_001145441	441250	intronic
rs6460030	A|G	TYW1B	NM_001145441	441250	intronic
rs4483038	T|C	TYW1B	NM_001145441	441250	intronic
rs3748543	C|T	NFIA	NM_001145511	4774	intronic
rs334698	C|G	NFIA	NM_001145511	4774	intronic
rs334704	G|A	NFIA	NM_001145511	4774	intronic
rs334728	C|T	NFIA	NM_001145511	4774	intronic
rs334717	C|T	NFIA	NM_001145511	4774	intronic
rs406412	A|G	NFIA	NM_001145511	4774	intronic
rs334734	T|C	NFIA	NM_001145511	4774	intronic
rs334733	T|C	NFIA	NM_001145511	4774	intronic
rs334716	G|A	NFIA	NM_001145511	4774	intronic
rs334699	A|G	NFIA	NM_001145511	4774	intronic
rs3748543	C|T	NFIA	NM_001145512	4774	intronic
rs334698	C|G	NFIA	NM_001145512	4774	intronic
rs334704	G|A	NFIA	NM_001145512	4774	intronic
rs334728	C|T	NFIA	NM_001145512	4774	intronic
rs334717	C|T	NFIA	NM_001145512	4774	intronic
rs406412	A|G	NFIA	NM_001145512	4774	intronic
rs334734	T|C	NFIA	NM_001145512	4774	intronic
rs334733	T|C	NFIA	NM_001145512	4774	intronic
rs334716	G|A	NFIA	NM_001145512	4774	intronic
rs334699	A|G	NFIA	NM_001145512	4774	intronic
rs9657633	T|C	KDM4C	NM_001146694	23081	intronic
rs9657633	T|C	KDM4C	NM_001146695	23081	intronic
rs9657633	T|C	KDM4C	NM_001146696	23081	intronic
rs300705	G|A	SH3YL1	NM_001159597	26751	intronic
rs315076	T|C	ST6GALNAC3	NM_001160011	256435	intronic
rs207676	C|T	KCNMA1	NM_001161352	3778	intronic
rs35774	G|A	KCNMA1	NM_001161352	3778	intronic
rs585620	A|G	KCNMA1	NM_001161352	3778	intronic
rs591485	A|G	KCNMA1	NM_001161352	3778	intronic
rs12220179	A|G	KCNMA1	NM_001161352	3778	intronic
rs207676	C|T	KCNMA1	NM_001161353	3778	intronic
rs35774	G|A	KCNMA1	NM_001161353	3778	intronic
rs585620	A|G	KCNMA1	NM_001161353	3778	intronic
rs591485	A|G	KCNMA1	NM_001161353	3778	intronic
rs12220179	A|G	KCNMA1	NM_001161353	3778	intronic
rs2147536	A|G	SAMD4A	NM_001161576	23034	intronic
rs2041230	T|C	ZSCAN12	NM_001163391	9753	intronic
rs6607279	T|C	SYNRG	NM_001163544	11276	intronic
rs6607279	T|C	SYNRG	NM_001163545	11276	intronic
rs6607279	T|C	SYNRG	NM_001163546	11276	intronic
rs6607279	T|C	SYNRG	NM_001163547	11276	intronic
rs1402558	T|C	ZBTB20	NM_001164343	26137	intronic
rs1274267	C|T	ZBTB20	NM_001164343	26137	intronic
rs6438213	A|G	ZBTB20	NM_001164343	26137	intronic
rs6762934	C|T	ZBTB20	NM_001164343	26137	intronic
rs1402558	T|C	ZBTB20	NM_001164344	26137	intronic
rs1274267	C|T	ZBTB20	NM_001164344	26137	intronic
rs6438213	A|G	ZBTB20	NM_001164344	26137	intronic
rs6762934	C|T	ZBTB20	NM_001164344	26137	intronic
rs1402558	T|C	ZBTB20	NM_001164345	26137	intronic
rs1274267	C|T	ZBTB20	NM_001164345	26137	intronic
rs6438213	A|G	ZBTB20	NM_001164345	26137	intronic
rs6762934	C|T	ZBTB20	NM_001164345	26137	intronic
rs1402558	T|C	ZBTB20	NM_001164346	26137	intronic
rs1274267	C|T	ZBTB20	NM_001164346	26137	intronic
rs6438213	A|G	ZBTB20	NM_001164346	26137	intronic
rs1402558	T|C	ZBTB20	NM_001164347	26137	intronic
rs1274267	C|T	ZBTB20	NM_001164347	26137	intronic
rs6438213	A|G	ZBTB20	NM_001164347	26137	intronic
rs8010029	A|G	NPAS3	NM_001164749	64067	intronic
rs1958053	T|A	NPAS3	NM_001164749	64067	intronic
rs8010029	A|G	NPAS3	NM_001165893	64067	intronic
rs1958053	T|A	NPAS3	NM_001165893	64067	intronic
rs1232314	A|G	SMOC2	NM_001166412	64094	intronic
rs16859735	T|A	ADCY10	NM_001167749	55811	intronic
rs11119552	G|A	HHAT	NM_001170564	55733	intronic
rs11119552	G|A	HHAT	NM_001170580	55733	intronic
rs11119552	G|A	HHAT	NM_001170587	55733	intronic
rs11119552	G|A	HHAT	NM_001170588	55733	intronic
rs1281008	C|T	C1orf127	NM_001170754	148345	intronic
rs11782284	A|G	INTS9	NM_001172562	55756	intronic
rs2162661	G|A	CHST11	NM_001173982	50515	intronic
rs6539163	A|G	CHST11	NM_001173982	50515	intronic
rs1650141	T|C	CHST11	NM_001173982	50515	intronic
rs313322	A|G	CHST11	NM_001173982	50515	intronic
rs1789953	C|T	CBS	NM_001178008	875	intronic
rs1789953	C|T	CBS	NM_001178009	875	intronic
rs4849421	A|T	DPP10	NM_001178034	57628	intronic
rs6735355	A|G	DPP10	NM_001178034	57628	intronic
rs4849421	A|T	DPP10	NM_001178036	57628	intronic
rs6735355	A|G	DPP10	NM_001178036	57628	intronic
rs4849421	A|T	DPP10	NM_001178037	57628	intronic
rs6735355	A|G	DPP10	NM_001178037	57628	intronic
rs9267673	C|T	C2	NM_001178063	717	intronic
rs2058346	C|T	SEMA3E	NM_001178129	9723	intronic
rs654245	A|G	SEZ6L	NM_001184773	23544	intronic
rs654245	A|G	SEZ6L	NM_001184774	23544	intronic
rs654245	A|G	SEZ6L	NM_001184775	23544	intronic
rs654245	A|G	SEZ6L	NM_001184776	23544	intronic
rs654245	A|G	SEZ6L	NM_001184777	23544	intronic
rs965919	C|T	NRG2	NM_001184935	9542	intronic
rs17118532	A|G	NRG2	NM_001184935	9542	intronic
rs577483	A|G	CLSPN	NM_001190481	63967	intronic
rs17368205	A|G	RALGPS1	NM_001190728	9649	intronic
rs17368205	A|G	RALGPS1	NM_001190729	9649	intronic
rs518170	A|G	RALGPS1	NM_001190729	9649	intronic
rs526893	G|C	RALGPS1	NM_001190729	9649	intronic
rs17368205	A|G	RALGPS1	NM_001190730	9649	intronic
rs518170	A|G	RALGPS1	NM_001190730	9649	intronic
rs526893	G|C	RALGPS1	NM_001190730	9649	intronic
rs7033633	A|G	C9orf3	NM_001193329	84909	intronic
rs2470524	T|C	ANKRD28	NM_001195098	23243	intronic
rs1447649	C|T	ANKRD28	NM_001195098	23243	intronic
rs13078999	G|A	ANKRD28	NM_001195098	23243	intronic
rs6762442	C|G	ANKRD28	NM_001195098	23243	intronic
rs2455848	T|C	ANKRD28	NM_001195098	23243	intronic
rs2470524	T|C	ANKRD28	NM_001195099	23243	intronic
rs2455848	T|C	ANKRD28	NM_001195099	23243	intronic
rs9356933	A|G	DCDC2	NM_001195610	51473	intronic
rs12742052	G|A	POU2F1	NM_001198783	5451	intronic
rs12742052	G|A	POU2F1	NM_001198786	5451	intronic
rs9262546	G|A	MUC22	NM_001198815	100507679	intronic
rs7453920	A|G	HLA_DQB2	NM_001198858	3120	intronic
rs9559451	T|C	MYO16	NM_001198950	23026	intronic
rs544368	T|C	SIAE	NM_001199922	54414	intronic
rs10229446	G|A	GBAS	NM_001202469	2631	intronic
rs12620435	A|G	CFLAR	NM_001202516	8837	intronic
rs12620435	A|G	CFLAR	NM_001202517	8837	intronic
rs12620435	A|G	CFLAR	NM_001202519	8837	intronic
rs11109596	A|G	ANKS1B	NM_001204065	56899	intronic
rs11109596	A|G	ANKS1B	NM_001204066	56899	intronic
rs11109596	A|G	ANKS1B	NM_001204067	56899	intronic
rs11109596	A|G	ANKS1B	NM_001204068	56899	intronic
rs11109596	A|G	ANKS1B	NM_001204069	56899	intronic
rs11109596	A|G	ANKS1B	NM_001204070	56899	intronic
rs11109596	A|G	ANKS1B	NM_001204079	56899	intronic
rs11109596	A|G	ANKS1B	NM_001204080	56899	intronic
rs11109596	A|G	ANKS1B	NM_001204081	56899	intronic
rs1108858	A|G	CHODL	NM_001204175	140578	intronic
rs1108858	A|G	CHODL	NM_001204176	140578	intronic
rs1108858	A|G	CHODL	NM_001204177	140578	intronic
rs1108858	A|G	CHODL	NM_001204178	140578	intronic
rs10517872	G|A	TLL1	NM_001204760	7092	intronic
rs3739262	G|A	WISP1	NM_001204869	8840	intronic
rs3739262	G|A	WISP1	NM_001204870	8840	intronic
rs10494420	G|A	PBX1	NM_001204961	5087	intronic
rs10494420	G|A	PBX1	NM_001204963	5087	intronic
rs10238916	A|G	ELMO1	NM_001206480	9844	intronic
rs4723631	C|T	ELMO1	NM_001206480	9844	intronic
rs10238916	A|G	ELMO1	NM_001206482	9844	intronic
rs4723631	C|T	ELMO1	NM_001206482	9844	intronic
rs3731714	C|T	CASP10	NM_001206524	843	intronic
rs3731714	C|T	CASP10	NM_001206542	843	intronic
rs13115486	C|T	PPP2R2C	NM_001206994	5522	intronic
rs13115486	C|T	PPP2R2C	NM_001206995	5522	intronic
rs13115486	C|T	PPP2R2C	NM_001206996	5522	intronic
rs17005004	A|G	C4orf22	NM_001206997	255119	intronic
rs1389190	T|C	C4orf22	NM_001206997	255119	intronic
rs2867785	C|T	C4orf22	NM_001206997	255119	intronic
rs4834340	G|A	CAMK2D	NM_001221	817	intronic
rs3731714	C|T	CASP10	NM_001230	843	intronic
rs9296073	C|T	HLA_DPA1	NM_001242524	3113	intronic
rs9296073	C|T	HLA_DPA1	NM_001242525	3113	intronic
rs853683	A|G	ZSCAN31	NM_001243241	64288	intronic
rs853683	A|G	ZSCAN31	NM_001243242	64288	intronic
rs853683	A|G	ZSCAN31	NM_001243243	64288	intronic
rs853683	A|G	ZSCAN31	NM_001243244	64288	intronic
rs356689	T|C	FANCC	NM_001243743	2176	intronic
rs356678	T|C	FANCC	NM_001243743	2176	intronic
rs356689	T|C	FANCC	NM_001243744	2176	intronic
rs356678	T|C	FANCC	NM_001243744	2176	intronic
rs1822276	G|A	NAV2	NM_001244963	89797	intronic
rs2707098	G|A	NAV2	NM_001244963	89797	intronic
rs10494390	T|C	RGS5	NM_001254748	8490	intronic
rs7154637	G|C	KIAA0391	NM_001256678	9692	intronic
rs7154637	G|C	KIAA0391	NM_001256679	9692	intronic
rs7154637	G|C	KIAA0391	NM_001256680	9692	intronic
rs7154637	G|C	KIAA0391	NM_001256681	9692	intronic
rs1982177	G|A	ANKFY1	NM_001257999	51479	intronic
rs2278524	G|A	ANKFY1	NM_001257999	51479	intronic
rs9907369	G|C	ANKFY1	NM_001257999	51479	intronic
rs1821860	T|C	ANKFY1	NM_001257999	51479	intronic
rs9915670	T|C	ANKFY1	NM_001257999	51479	intronic
rs12601993	G|A	ANKFY1	NM_001257999	51479	intronic
rs7850371	A|G	LINGO2	NM_001258282	158038	intronic
rs17083838	G|A	CDK8	NM_001260	1024	intronic
rs2182419	G|A	PTPRC	NM_001267798	5788	intronic
rs9659122	T|C	SYT6	NM_001270805	148281	intronic
rs207676	C|T	KCNMA1	NM_001271518	3778	intronic
rs35774	G|A	KCNMA1	NM_001271518	3778	intronic
rs585620	A|G	KCNMA1	NM_001271518	3778	intronic
rs591485	A|G	KCNMA1	NM_001271518	3778	intronic
rs12220179	A|G	KCNMA1	NM_001271518	3778	intronic
rs207676	C|T	KCNMA1	NM_001271519	3778	intronic
rs35774	G|A	KCNMA1	NM_001271519	3778	intronic
rs585620	A|G	KCNMA1	NM_001271519	3778	intronic
rs591485	A|G	KCNMA1	NM_001271519	3778	intronic
rs12220179	A|G	KCNMA1	NM_001271519	3778	intronic
rs709050	G|A	AAR2	NM_001271874	25980	intronic
rs4272863	T|C	AMN1	NM_001278411	196394	intronic
rs4272863	T|C	AMN1	NM_001278412	196394	intronic
rs3212336	A|G	GABRB3	NM_001278631	2562	intronic
rs4906898	A|T	GABRB3	NM_001278631	2562	intronic
rs3758175	A|G	PAX5	NM_001280547	5079	intronic
rs1888018	A|T	PAX5	NM_001280547	5079	intronic
rs7020413	A|G	PAX5	NM_001280547	5079	intronic
rs4878672	C|G	PAX5	NM_001280547	5079	intronic
rs6476606	A|G	PAX5	NM_001280547	5079	intronic
rs10814501	C|T	PAX5	NM_001280547	5079	intronic
rs7870336	G|C	PAX5	NM_001280547	5079	intronic
rs3758175	A|G	PAX5	NM_001280548	5079	intronic
rs1888018	A|T	PAX5	NM_001280548	5079	intronic
rs7020413	A|G	PAX5	NM_001280548	5079	intronic
rs4878672	C|G	PAX5	NM_001280548	5079	intronic
rs6476606	A|G	PAX5	NM_001280548	5079	intronic
rs10814501	C|T	PAX5	NM_001280548	5079	intronic
rs7870336	G|C	PAX5	NM_001280548	5079	intronic
rs3758175	A|G	PAX5	NM_001280549	5079	intronic
rs1888018	A|T	PAX5	NM_001280549	5079	intronic
rs7020413	A|G	PAX5	NM_001280549	5079	intronic
rs4878672	C|G	PAX5	NM_001280549	5079	intronic
rs6476606	A|G	PAX5	NM_001280549	5079	intronic
rs10814501	C|T	PAX5	NM_001280549	5079	intronic
rs7870336	G|C	PAX5	NM_001280549	5079	intronic
rs3758175	A|G	PAX5	NM_001280550	5079	intronic
rs1888018	A|T	PAX5	NM_001280550	5079	intronic
rs7020413	A|G	PAX5	NM_001280550	5079	intronic
rs4878672	C|G	PAX5	NM_001280550	5079	intronic
rs6476606	A|G	PAX5	NM_001280550	5079	intronic
rs10814501	C|T	PAX5	NM_001280550	5079	intronic
rs7870336	G|C	PAX5	NM_001280550	5079	intronic
rs3758175	A|G	PAX5	NM_001280551	5079	intronic
rs1888018	A|T	PAX5	NM_001280551	5079	intronic
rs7020413	A|G	PAX5	NM_001280551	5079	intronic
rs4878672	C|G	PAX5	NM_001280551	5079	intronic
rs6476606	A|G	PAX5	NM_001280551	5079	intronic
rs10814501	C|T	PAX5	NM_001280551	5079	intronic
rs7870336	G|C	PAX5	NM_001280551	5079	intronic
rs3758175	A|G	PAX5	NM_001280552	5079	intronic
rs1888018	A|T	PAX5	NM_001280552	5079	intronic
rs7020413	A|G	PAX5	NM_001280552	5079	intronic
rs4878672	C|G	PAX5	NM_001280552	5079	intronic
rs6476606	A|G	PAX5	NM_001280552	5079	intronic
rs10814501	C|T	PAX5	NM_001280552	5079	intronic
rs7870336	G|C	PAX5	NM_001280552	5079	intronic
rs3758175	A|G	PAX5	NM_001280553	5079	intronic
rs1888018	A|T	PAX5	NM_001280553	5079	intronic
rs7020413	A|G	PAX5	NM_001280553	5079	intronic
rs4878672	C|G	PAX5	NM_001280553	5079	intronic
rs6476606	A|G	PAX5	NM_001280553	5079	intronic
rs10814501	C|T	PAX5	NM_001280553	5079	intronic
rs7870336	G|C	PAX5	NM_001280553	5079	intronic
rs3758175	A|G	PAX5	NM_001280554	5079	intronic
rs1888018	A|T	PAX5	NM_001280554	5079	intronic
rs7020413	A|G	PAX5	NM_001280554	5079	intronic
rs4878672	C|G	PAX5	NM_001280554	5079	intronic
rs6476606	A|G	PAX5	NM_001280554	5079	intronic
rs10814501	C|T	PAX5	NM_001280554	5079	intronic
rs7870336	G|C	PAX5	NM_001280554	5079	intronic
rs3758175	A|G	PAX5	NM_001280555	5079	intronic
rs1888018	A|T	PAX5	NM_001280555	5079	intronic
rs7020413	A|G	PAX5	NM_001280555	5079	intronic
rs4878672	C|G	PAX5	NM_001280555	5079	intronic
rs6476606	A|G	PAX5	NM_001280555	5079	intronic
rs10814501	C|T	PAX5	NM_001280555	5079	intronic
rs7870336	G|C	PAX5	NM_001280555	5079	intronic
rs3758175	A|G	PAX5	NM_001280556	5079	intronic
rs1888018	A|T	PAX5	NM_001280556	5079	intronic
rs7020413	A|G	PAX5	NM_001280556	5079	intronic
rs4878672	C|G	PAX5	NM_001280556	5079	intronic
rs6476606	A|G	PAX5	NM_001280556	5079	intronic
rs10814501	C|T	PAX5	NM_001280556	5079	intronic
rs7870336	G|C	PAX5	NM_001280556	5079	intronic
rs2040673	T|A	PCED1B	NM_001281429	91523	intronic
rs11737314	C|T	EPHA5	NM_001281765	2044	intronic
rs11737314	C|T	EPHA5	NM_001281766	2044	intronic
rs11737314	C|T	EPHA5	NM_001281767	2044	intronic
rs2139896	G|A	ADCY1	NM_001281768	107	intronic
rs12122958	C|G	CSMD2	NM_001281956	114784	intronic
rs7579737	A|G	IL18R1	NM_001282399	8809	intronic
rs9267673	C|T	C2	NM_001282457	717	intronic
rs2850808	A|G	GRIK4	NM_001282470	2900	intronic
rs2850808	A|G	GRIK4	NM_001282473	2900	intronic
rs7919134	C|T	CCDC3	NM_001282658	83643	intronic
rs6001911	A|G	MKL1	NM_001282660	57591	intronic
rs6001911	A|G	MKL1	NM_001282661	57591	intronic
rs17001993	G|A	MKL1	NM_001282661	57591	intronic
rs17002036	G|A	MKL1	NM_001282661	57591	intronic
rs6001911	A|G	MKL1	NM_001282662	57591	intronic
rs17001993	G|A	MKL1	NM_001282662	57591	intronic
rs17002036	G|A	MKL1	NM_001282662	57591	intronic
rs300705	G|A	SH3YL1	NM_001282682	26751	intronic
rs300705	G|A	SH3YL1	NM_001282687	26751	intronic
rs11014291	T|C	PRTFDC1	NM_001282786	56952	intronic
rs919544	A|T	MTSS1	NM_001282971	9788	intronic
rs919544	A|T	MTSS1	NM_001282974	9788	intronic
rs2614394	A|G	TMEM117	NM_001286211	84216	intronic
rs2614394	A|G	TMEM117	NM_001286212	84216	intronic
rs2614394	A|G	TMEM117	NM_001286213	84216	intronic
rs17574550	T|C	STK24	NM_001286649	8428	intronic
rs17471066	T|C	STK24	NM_001286649	8428	intronic
rs10508036	C|G	STK24	NM_001286649	8428	intronic
rs9564915	A|G	BORA	NM_001286746	79866	intronic
rs4885038	G|C	BORA	NM_001286746	79866	intronic
rs9564915	A|G	BORA	NM_001286747	79866	intronic
rs4885038	G|C	BORA	NM_001286747	79866	intronic
rs9553179	G|A	SPATA13	NM_001286792	221178	intronic
rs706234	C|T	CTNND2	NM_001288715	1501	intronic
rs852639	T|C	CTNND2	NM_001288715	1501	intronic
rs706234	C|T	CTNND2	NM_001288716	1501	intronic
rs852639	T|C	CTNND2	NM_001288716	1501	intronic
rs706234	C|T	CTNND2	NM_001288717	1501	intronic
rs852639	T|C	CTNND2	NM_001288717	1501	intronic
rs4683981	A|G	ROBO2	NM_001290039	6092	intronic
rs4683981	A|G	ROBO2	NM_001290040	6092	intronic
rs4683981	A|G	ROBO2	NM_001290065	6092	intronic
rs7748442	C|G	ENPP5	NM_001290072	59084	intronic
rs7748442	C|G	ENPP5	NM_001290073	59084	intronic
rs3807218	A|G	DPP6	NM_001290252	1804	intronic
rs706234	C|T	CTNND2	NM_001332	1501	intronic
rs852639	T|C	CTNND2	NM_001332	1501	intronic
rs16947446	G|A	ERN1	NM_001433	2081	intronic
rs29221	C|G	GABBR1	NM_001470	2550	intronic
rs10229446	G|A	GBAS	NM_001483	2631	intronic
rs11031075	C|T	MPPED2	NM_001584	744	intronic
rs2161279	G|A	TRIM23	NM_001656	373	intronic
rs12507552	C|T	DCTD	NM_001921	1635	intronic
rs10947427	G|A	ITPR3	NM_002224	3710	intronic
rs3818528	G|A	ITPR3	NM_002224	3710	intronic
rs2835937	A|G	KCNJ6	NM_002240	3763	intronic
rs207676	C|T	KCNMA1	NM_002247	3778	intronic
rs35774	G|A	KCNMA1	NM_002247	3778	intronic
rs585620	A|G	KCNMA1	NM_002247	3778	intronic
rs591485	A|G	KCNMA1	NM_002247	3778	intronic
rs12220179	A|G	KCNMA1	NM_002247	3778	intronic
rs4851252	C|T	AFF3	NM_002285	3899	intronic
rs10494420	G|A	PBX1	NM_002585	5087	intronic
rs12742052	G|A	POU2F1	NM_002697	5451	intronic
rs2126021	A|G	MAPK10	NM_002753	5602	intronic
rs2268356	C|T	HTRA1	NM_002775	5654	intronic
rs1011338	T|C	PTPRC	NM_002838	5788	intronic
rs10919563	G|A	PTPRC	NM_002838	5788	intronic
rs2182419	G|A	PTPRC	NM_002838	5788	intronic
rs2028782	C|T	PTPRD	NM_002839	5789	intronic
rs16910770	C|T	PTPRO	NM_002848	5800	intronic
rs7135743	A|G	PTPRO	NM_002848	5800	intronic
rs11056447	G|A	PTPRO	NM_002848	5800	intronic
rs4683981	A|G	ROBO2	NM_002942	6092	intronic
rs7501623	A|G	RPA1	NM_002945	6117	intronic
rs2817666	G|A	SLIT1	NM_003061	6585	intronic
rs12129762	T|C	UAP1	NM_003115	6675	intronic
rs9548050	A|G	TRPC4	NM_003306	7223	intronic
rs1202397	T|C	ZNF282	NM_003575	8427	intronic
rs17471066	T|C	STK24	NM_003576	8428	intronic
rs10508036	C|G	STK24	NM_003576	8428	intronic
rs2800282	T|C	TMEFF1	NM_003692	8577	intronic
rs7579737	A|G	IL18R1	NM_003855	8809	intronic
rs12620435	A|G	CFLAR	NM_003879	8837	intronic
rs3739262	G|A	WISP1	NM_003882	8840	intronic
rs195379	T|C	RNF8	NM_003958	9025	intronic
rs17157914	G|A	CHN2	NM_004067	1124	intronic
rs17157908	T|C	CHN2	NM_004067	1124	intronic
rs9513000	C|G	FLT3	NM_004119	2322	intronic
rs9512986	A|G	FLT3	NM_004119	2322	intronic
rs11737314	C|T	EPHA5	NM_004439	2044	intronic
rs1324062	T|C	GPC5	NM_004466	2262	intronic
rs7510242	T|C	NCAM2	NM_004540	4685	intronic
rs2071278	A|G	NOTCH4	NM_004557	4855	intronic
rs7722698	C|G	SPOCK1	NM_004598	6695	intronic
rs17646556	T|C	SPOCK1	NM_004598	6695	intronic
rs1229718	C|T	SPOCK1	NM_004598	6695	intronic
rs2516478	G|A	DDX39B	NM_004640	7919	intronic
rs7923151	G|C	PAPSS2	NM_004670	9060	intronic
rs965919	C|T	NRG2	NM_004883	9542	intronic
rs17118532	A|G	NRG2	NM_004883	9542	intronic
rs217519	G|A	CREB5	NM_004904	9586	intronic
rs217518	T|A	CREB5	NM_004904	9586	intronic
rs1437413	G|C	PTH2R	NM_005048	5746	intronic
rs11506105	A|G	EGFR	NM_005228	1956	intronic
rs6018241	G|A	EYA2	NM_005244	2139	intronic
rs1006412	C|T	LMO7	NM_005358	4008	intronic
rs3748543	C|T	NFIA	NM_005595	4774	intronic
rs334698	C|G	NFIA	NM_005595	4774	intronic
rs334704	G|A	NFIA	NM_005595	4774	intronic
rs334728	C|T	NFIA	NM_005595	4774	intronic
rs334717	C|T	NFIA	NM_005595	4774	intronic
rs406412	A|G	NFIA	NM_005595	4774	intronic
rs334734	T|C	NFIA	NM_005595	4774	intronic
rs334733	T|C	NFIA	NM_005595	4774	intronic
rs334716	G|A	NFIA	NM_005595	4774	intronic
rs334699	A|G	NFIA	NM_005595	4774	intronic
rs1156561	T|C	UST	NM_005715	10090	intronic
rs10872625	T|A	UST	NM_005715	10090	intronic
rs2287064	G|A	ACTR2	NM_005722	10097	intronic
rs6537850	T|C	TSPAN2	NM_005725	10100	intronic
rs6537852	C|G	TSPAN2	NM_005725	10100	intronic
rs4148535	G|M	ABCC4	NM_005845	10257	intronic
rs2399417	C|T	CD200	NM_005944	4345	intronic
rs2399418	C|G	CD200	NM_005944	4345	intronic
rs2268324	A|G	SPATA2	NM_006038	9825	intronic
rs9804490	G|A	SPON1	NM_006108	10418	intronic
rs4233391	T|C	DDR2	NM_006182	4921	intronic
rs2339898	T|C	PRKG1	NM_006258	5592	intronic
rs10996389	G|A	PRKG1	NM_006258	5592	intronic
rs7096021	C|T	PRKG1	NM_006258	5592	intronic
rs408359	G|A	AGPAT1	NM_006411	10554	intronic
rs9666463	C|G	ATP5L	NM_006476	10632	intronic
rs17037333	C|T	MAN1A2	NM_006699	10905	intronic
rs9295224	C|G	QKI	NM_006775	9444	intronic
rs6607279	T|C	SYNRG	NM_007247	11276	intronic
rs886674	A|G	ZNF212	NM_012256	7988	intronic
rs2029708	C|T	ACAP2	NM_012287	23527	intronic
rs2047344	A|T	MAGI2	NM_012301	9863	intronic
rs2058346	C|T	SEMA3E	NM_012431	9723	intronic
rs4072397	T|C	TIAM2	NM_012454	26230	intronic
rs10517872	G|A	TLL1	NM_012464	7092	intronic
rs10997457	T|C	CTNNA3	NM_013266	29119	intronic
rs10762120	C|T	CTNNA3	NM_013266	29119	intronic
rs4142041	A|G	CTNNA3	NM_013266	29119	intronic
rs16924375	T|C	CTNNA3	NM_013266	29119	intronic
rs965919	C|T	NRG2	NM_013981	9542	intronic
rs17118532	A|G	NRG2	NM_013981	9542	intronic
rs965919	C|T	NRG2	NM_013982	9542	intronic
rs17118532	A|G	NRG2	NM_013982	9542	intronic
rs965919	C|T	NRG2	NM_013983	9542	intronic
rs17118532	A|G	NRG2	NM_013983	9542	intronic
rs12894268	G|A	STXBP6	NM_014178	29091	intronic
rs1241599	T|C	STXBP6	NM_014178	29091	intronic
rs10483289	G|A	STXBP6	NM_014178	29091	intronic
rs1241597	T|C	STXBP6	NM_014178	29091	intronic
rs12884685	C|G	STXBP6	NM_014178	29091	intronic
rs646355	A|G	OPN3	NM_014322	23596	intronic
rs7120548	T|C	MTCH2	NM_014342	23788	intronic
rs9510730	G|A	SACS	NM_014363	26278	intronic
rs17618172	A|G	DKK2	NM_014421	27123	intronic
rs12507824	T|C	DKK2	NM_014421	27123	intronic
rs11883847	C|T	IL36B	NM_014438	27177	intronic
rs12667413	C|T	PCLO	NM_014510	27445	intronic
rs2190043	T|C	PCLO	NM_014510	27445	intronic
rs555919	C|T	LATS2	NM_014572	26524	intronic
rs1199735	G|C	LATS2	NM_014572	26524	intronic
rs594669	C|T	LATS2	NM_014572	26524	intronic
rs3818132	C|T	MDN1	NM_014611	23195	intronic
rs2850808	A|G	GRIK4	NM_014619	2900	intronic
rs17368205	A|G	RALGPS1	NM_014636	9649	intronic
rs518170	A|G	RALGPS1	NM_014636	9649	intronic
rs526893	G|C	RALGPS1	NM_014636	9649	intronic
rs2253802	C|T	MDC1	NM_014641	9656	intronic
rs7154637	G|C	KIAA0391	NM_014672	9692	intronic
rs919544	A|T	MTSS1	NM_014751	9788	intronic
rs10238916	A|G	ELMO1	NM_014800	9844	intronic
rs4723631	C|T	ELMO1	NM_014800	9844	intronic
rs910179	A|T	ENPP4	NM_014936	22875	intronic
rs2143747	T|C	ENPP4	NM_014936	22875	intronic
rs1891698	C|T	RIMS1	NM_014989	22999	intronic
rs9559451	T|C	MYO16	NM_015011	23026	intronic
rs9657633	T|C	KDM4C	NM_015061	23081	intronic
rs4507976	G|A	RGL1	NM_015149	23179	intronic
rs3820689	C|T	RGL1	NM_015149	23179	intronic
rs2470524	T|C	ANKRD28	NM_015199	23243	intronic
rs9815283	A|G	ANKRD28	NM_015199	23243	intronic
rs1447649	C|T	ANKRD28	NM_015199	23243	intronic
rs13078999	G|A	ANKRD28	NM_015199	23243	intronic
rs6762442	C|G	ANKRD28	NM_015199	23243	intronic
rs1345161	A|G	ANKRD28	NM_015199	23243	intronic
rs9864353	C|T	ANKRD28	NM_015199	23243	intronic
rs2455848	T|C	ANKRD28	NM_015199	23243	intronic
rs12136961	G|A	KAZN	NM_015209	23254	intronic
rs587976	A|T	GPR116	NM_015234	221395	intronic
rs6845019	C|T	LPHN3	NM_015236	23284	intronic
rs6999630	A|G	KIF13B	NM_015254	23303	intronic
rs709050	G|A	AAR2	NM_015511	25980	intronic
rs17141728	C|T	AUTS2	NM_015570	26053	intronic
rs17141722	A|G	AUTS2	NM_015570	26053	intronic
rs2147536	A|G	SAMD4A	NM_015589	23034	intronic
rs1402558	T|C	ZBTB20	NM_015642	26137	intronic
rs1274267	C|T	ZBTB20	NM_015642	26137	intronic
rs6438213	A|G	ZBTB20	NM_015642	26137	intronic
rs6762934	C|T	ZBTB20	NM_015642	26137	intronic
rs300705	G|A	SH3YL1	NM_015677	26751	intronic
rs12757095	T|C	SNX7	NM_015976	51375	intronic
rs17095265	C|T	TNNI3K	NM_015978	51086	intronic
rs2985700	C|T	TFB1M	NM_016020	51106	intronic
rs17139366	G|C	COMMD10	NM_016144	51397	intronic
rs9548050	A|G	TRPC4	NM_016179	7223	intronic
rs2023628	T|C	ZDHHC2	NM_016353	51201	intronic
rs9356933	A|G	DCDC2	NM_016356	51473	intronic
rs1982177	G|A	ANKFY1	NM_016376	51479	intronic
rs2278524	G|A	ANKFY1	NM_016376	51479	intronic
rs9907369	G|C	ANKFY1	NM_016376	51479	intronic
rs1821860	T|C	ANKFY1	NM_016376	51479	intronic
rs9915670	T|C	ANKFY1	NM_016376	51479	intronic
rs12601993	G|A	ANKFY1	NM_016376	51479	intronic
rs11181461	T|C	PPHLN1	NM_016488	51535	intronic
rs754012	G|C	PPHLN1	NM_016488	51535	intronic
rs3758175	A|G	PAX5	NM_016734	5079	intronic
rs1888018	A|T	PAX5	NM_016734	5079	intronic
rs7020413	A|G	PAX5	NM_016734	5079	intronic
rs4878672	C|G	PAX5	NM_016734	5079	intronic
rs6476606	A|G	PAX5	NM_016734	5079	intronic
rs10814501	C|T	PAX5	NM_016734	5079	intronic
rs7870336	G|C	PAX5	NM_016734	5079	intronic
rs2890041	A|T	SWT1	NM_017673	54823	intronic
rs13221763	G|A	CHCHD3	NM_017812	54927	intronic
rs4661581	A|G	TMEM51	NM_018022	55092	intronic
rs11258834	C|T	FRMD4A	NM_018027	55691	intronic
rs11258795	C|T	FRMD4A	NM_018027	55691	intronic
rs3101356	G|C	FRMD4A	NM_018027	55691	intronic
rs16850921	T|C	SLC25A36	NM_018155	55186	intronic
rs11119552	G|A	HHAT	NM_018194	55733	intronic
rs11782284	A|G	INTS9	NM_018250	55756	intronic
rs6945287	G|C	TYW1	NM_018264	55253	intronic
rs2162661	G|A	CHST11	NM_018413	50515	intronic
rs6539163	A|G	CHST11	NM_018413	50515	intronic
rs1650141	T|C	CHST11	NM_018413	50515	intronic
rs313322	A|G	CHST11	NM_018413	50515	intronic
rs16859735	T|A	ADCY10	NM_018417	55811	intronic
rs2805543	T|C	ADARB2	NM_018702	105	intronic
rs17221652	G|C	ADARB2	NM_018702	105	intronic
rs4543904	G|C	ADARB2	NM_018702	105	intronic
rs2057837	G|C	BCAP29	NM_018844	55973	intronic
rs943875	G|C	APBB1IP	NM_019043	54518	intronic
rs2239800	A|G	HLA_DQA2	NM_020056	3118	intronic
rs9276429	G|A	HLA_DQA2	NM_020056	3118	intronic
rs9276432	T|C	HLA_DQA2	NM_020056	3118	intronic
rs7660164	G|A	FSTL5	NM_020116	56884	intronic
rs11109596	A|G	ANKS1B	NM_020140	56899	intronic
rs9303590	C|T	CA10	NM_020178	56934	intronic
rs1003290	C|T	CA10	NM_020178	56934	intronic
rs7111773	C|G	SMCO4	NM_020179	56935	intronic
rs12124666	C|T	SMYD2	NM_020197	56950	intronic
rs4655245	T|C	SMYD2	NM_020197	56950	intronic
rs6540821	T|A	SMYD2	NM_020197	56950	intronic
rs2270704	T|C	SMYD2	NM_020197	56950	intronic
rs11014291	T|C	PRTFDC1	NM_020200	56952	intronic
rs2154367	G|A	ADCK3	NM_020247	56997	intronic
rs1892490	G|A	ADCK3	NM_020247	56997	intronic
rs2806880	C|T	PTGFRN	NM_020440	5738	intronic
rs475842	T|C	ANK1	NM_020475	286	intronic
rs474051	A|G	ANK1	NM_020475	286	intronic
rs475842	T|C	ANK1	NM_020476	286	intronic
rs474051	A|G	ANK1	NM_020476	286	intronic
rs475842	T|C	ANK1	NM_020477	286	intronic
rs474051	A|G	ANK1	NM_020477	286	intronic
rs10512928	C|T	ADCY2	NM_020546	108	intronic
rs3936616	G|A	SORCS2	NM_020777	57537	intronic
rs4748959	T|C	ARHGAP21	NM_020824	57584	intronic
rs4147179	T|C	ARHGAP21	NM_020824	57584	intronic
rs11014172	T|A	ARHGAP21	NM_020824	57584	intronic
rs6001911	A|G	MKL1	NM_020831	57591	intronic
rs17001993	G|A	MKL1	NM_020831	57591	intronic
rs17002036	G|A	MKL1	NM_020831	57591	intronic
rs4849421	A|T	DPP10	NM_020868	57628	intronic
rs6735355	A|G	DPP10	NM_020868	57628	intronic
rs17166279	A|G	PLXNA4	NM_020911	91584	intronic
rs1202834	T|C	DAB1	NM_021080	1600	intronic
rs6701615	T|A	DAB1	NM_021080	1600	intronic
rs4879951	C|G	RECK	NM_021111	8434	intronic
rs654245	A|G	SEZ6L	NM_021115	23544	intronic
rs2139896	G|A	ADCY1	NM_021116	107	intronic
rs6074085	A|G	CDH22	NM_021248	64405	intronic
rs7748442	C|G	ENPP5	NM_021572	59084	intronic
rs29221	C|G	GABBR1	NM_021903	2550	intronic
rs29221	C|G	GABBR1	NM_021904	2550	intronic
rs3212336	A|G	GABRB3	NM_021912	2562	intronic
rs4906898	A|T	GABRB3	NM_021912	2562	intronic
rs5995963	A|T	XPNPEP3	NM_022098	63929	intronic
rs577483	A|G	CLSPN	NM_022111	63967	intronic
rs7517281	G|A	PRDM16	NM_022114	63976	intronic
rs8010029	A|G	NPAS3	NM_022123	64067	intronic
rs1958053	T|A	NPAS3	NM_022123	64067	intronic
rs1232314	A|G	SMOC2	NM_022138	64094	intronic
rs12591964	C|T	ATP10A	NM_024490	57194	intronic
rs10742817	C|T	AGBL2	NM_024783	79841	intronic
rs9564915	A|G	BORA	NM_024808	79866	intronic
rs4885038	G|C	BORA	NM_024808	79866	intronic
rs6122179	G|A	ZBTB46	NM_025224	140685	intronic
rs9261301	G|A	RNF39	NM_025236	80352	intronic
rs16910770	C|T	PTPRO	NM_030667	5800	intronic
rs7135743	A|G	PTPRO	NM_030667	5800	intronic
rs11056447	G|A	PTPRO	NM_030667	5800	intronic
rs853683	A|G	ZSCAN31	NM_030899	64288	intronic
rs17498551	A|G	TMEM163	NM_030923	81615	intronic
rs6586030	A|G	TSPAN14	NM_030927	81619	intronic
rs11042717	T|C	SBF2	NM_030962	81846	intronic
rs11803783	C|T	NUF2	NM_031423	83540	intronic
rs6692046	C|G	NUF2	NM_031423	83540	intronic
rs7919134	C|T	CCDC3	NM_031455	83643	intronic
rs2614394	A|G	TMEM117	NM_032256	84216	intronic
rs4430053	G|C	FUT10	NM_032664	84750	intronic
rs408359	G|A	AGPAT1	NM_032741	10554	intronic
rs7033633	A|G	C9orf3	NM_032823	84909	intronic
rs3731714	C|T	CASP10	NM_032974	843	intronic
rs3731714	C|T	CASP10	NM_032976	843	intronic
rs3731714	C|T	CASP10	NM_032977	843	intronic
rs12667413	C|T	PCLO	NM_033026	27445	intronic
rs2190043	T|C	PCLO	NM_033026	27445	intronic
rs2161279	G|A	TRIM23	NM_033227	373	intronic
rs2161279	G|A	TRIM23	NM_033228	373	intronic
rs6475226	T|C	ADAMTSL1	NM_052866	92949	intronic
rs7042143	G|A	ADAMTSL1	NM_052866	92949	intronic
rs12122958	C|G	CSMD2	NM_052896	114784	intronic
rs3809985	C|T	ALPK2	NM_052947	115701	intronic
rs11582961	C|T	TSEN15	NM_052965	116461	intronic
rs6607279	T|C	SYNRG	NM_080550	11276	intronic
rs2516478	G|A	DDX39B	NM_080598	7919	intronic
rs10485537	A|G	MACROD2	NM_080676	140733	intronic
rs2071025	A|G	COL11A2	NM_080679	1302	intronic
rs2071025	A|G	COL11A2	NM_080680	1302	intronic
rs2071025	A|G	COL11A2	NM_080681	1302	intronic
rs3739262	G|A	WISP1	NM_080838	8840	intronic
rs1011338	T|C	PTPRC	NM_080921	5788	intronic
rs10919563	G|A	PTPRC	NM_080921	5788	intronic
rs2182419	G|A	PTPRC	NM_080921	5788	intronic
rs2040673	T|A	PCED1B	NM_138371	91523	intronic
rs2126021	A|G	MAPK10	NM_138980	5602	intronic
rs2126021	A|G	MAPK10	NM_138982	5602	intronic
rs11196999	G|A	TRUB1	NM_139169	142940	intronic
rs12488588	G|A	KCNH8	NM_144633	131096	intronic
rs1148990	A|G	ZFC3H1	NM_144982	196441	intronic
rs1822276	G|A	NAV2	NM_145117	89797	intronic
rs2707098	G|A	NAV2	NM_145117	89797	intronic
rs7090959	G|A	VTI1A	NM_145206	143187	intronic
rs11803783	C|T	NUF2	NM_145697	83540	intronic
rs6692046	C|G	NUF2	NM_145697	83540	intronic
rs16871317	T|C	KCNIP4	NM_147182	80333	intronic
rs12642219	C|T	KCNIP4	NM_147182	80333	intronic
rs7672430	A|G	KCNIP4	NM_147182	80333	intronic
rs12642219	C|T	KCNIP4	NM_147183	80333	intronic
rs12757095	T|C	SNX7	NM_152238	51375	intronic
rs1431242	C|T	AGBL1	NM_152336	123624	intronic
rs4493015	A|G	AGBL1	NM_152336	123624	intronic
rs1361906	G|A	TBX15	NM_152380	6913	intronic
rs10177883	G|A	ZNF385B	NM_152520	151126	intronic
rs9790561	C|T	SCFD2	NM_152540	152579	intronic
rs7850371	A|G	LINGO2	NM_152570	158038	intronic
rs17005004	A|G	C4orf22	NM_152770	255119	intronic
rs1389190	T|C	C4orf22	NM_152770	255119	intronic
rs2867785	C|T	C4orf22	NM_152770	255119	intronic
rs11109596	A|G	ANKS1B	NM_152788	56899	intronic
rs315076	T|C	ST6GALNAC3	NM_152996	256435	intronic
rs11832772	C|T	PRICKLE1	NM_153026	144165	intronic
rs4073443	G|C	ENPP6	NM_153343	133121	intronic
rs6849335	G|A	ENPP6	NM_153343	133121	intronic
rs11727475	T|A	ENPP6	NM_153343	133121	intronic
rs4241786	C|T	ENPP6	NM_153343	133121	intronic
rs544368	T|C	SIAE	NM_170601	54414	intronic
rs9261301	G|A	RNF39	NM_170769	80352	intronic
rs6018241	G|A	EYA2	NM_172110	2139	intronic
rs4834340	G|A	CAMK2D	NM_172114	817	intronic
rs4834340	G|A	CAMK2D	NM_172115	817	intronic
rs4834340	G|A	CAMK2D	NM_172127	817	intronic
rs4834340	G|A	CAMK2D	NM_172128	817	intronic
rs4834340	G|A	CAMK2D	NM_172129	817	intronic
rs8010029	A|G	NPAS3	NM_173159	64067	intronic
rs1958053	T|A	NPAS3	NM_173159	64067	intronic
rs11883847	C|T	IL36B	NM_173178	27177	intronic
rs6560688	C|T	STK32C	NM_173575	282974	intronic
rs11146323	C|T	STK32C	NM_173575	282974	intronic
rs1868179	G|A	SLC9A9	NM_173653	285195	intronic
rs900610	G|A	METTL20	NM_173802	254013	intronic
rs900609	G|A	METTL20	NM_173802	254013	intronic
rs546741	G|A	NEGR1	NM_173808	257194	intronic
rs1486113	C|G	NEGR1	NM_173808	257194	intronic
rs2630389	C|G	NEGR1	NM_173808	257194	intronic
rs6757156	A|G	FBXO36	NM_174899	130888	intronic
rs17150567	G|A	JAZF1	NM_175061	221895	intronic
rs10997457	T|C	LRRTM3	NM_178011	347731	intronic
rs17351069	G|A	HDAC9	NM_178423	9734	intronic
rs17351069	G|A	HDAC9	NM_178425	9734	intronic
rs728908	T|C	SLC9C2	NM_178527	284525	intronic
rs11109596	A|G	ANKS1B	NM_181670	56899	intronic
rs904648	C|T	FAM101A	NM_181709	144347	intronic
rs8181891	A|G	SLC46A3	NM_181785	283537	intronic
rs3749448	G|A	GRM7	NM_181874	2917	intronic
rs7650218	C|T	GRM7	NM_181874	2917	intronic
rs1605705	G|A	GRM7	NM_181874	2917	intronic
rs3804945	A|G	GRM7	NM_181874	2917	intronic
rs12494654	C|T	GRM7	NM_181874	2917	intronic
rs11737314	C|T	EPHA5	NM_182472	2044	intronic
rs217519	G|A	CREB5	NM_182898	9586	intronic
rs217518	T|A	CREB5	NM_182898	9586	intronic
rs217519	G|A	CREB5	NM_182899	9586	intronic
rs217518	T|A	CREB5	NM_182899	9586	intronic
rs1822276	G|A	NAV2	NM_182964	89797	intronic
rs2707098	G|A	NAV2	NM_182964	89797	intronic
rs195379	T|C	RNF8	NM_183078	9025	intronic
rs2280635	T|C	CD247	NM_198053	919	intronic
rs6607279	T|C	SYNRG	NM_198882	11276	intronic
rs1878254	T|C	ZNF365	NM_199450	22891	intronic
rs1878254	T|C	ZNF365	NM_199451	22891	intronic
rs7517281	G|A	PRDM16	NM_199454	63976	intronic
rs11506105	A|G	EGFR	NM_201282	1956	intronic
rs11506105	A|G	EGFR	NM_201283	1956	intronic
rs11506105	A|G	EGFR	NM_201284	1956	intronic
rs11181461	T|C	PPHLN1	NM_201438	51535	intronic
rs754012	G|C	PPHLN1	NM_201438	51535	intronic
rs11181461	T|C	PPHLN1	NM_201439	51535	intronic
rs754012	G|C	PPHLN1	NM_201439	51535	intronic
rs11181461	T|C	PPHLN1	NM_201440	51535	intronic
rs754012	G|C	PPHLN1	NM_201440	51535	intronic
rs11181461	T|C	PPHLN1	NM_201515	51535	intronic
rs754012	G|C	PPHLN1	NM_201515	51535	intronic
rs12136961	G|A	KAZN	NM_201628	23254	intronic
rs9659122	T|C	SYT6	NM_205848	148281	intronic
rs9295224	C|G	QKI	NM_206853	9444	intronic
rs9295224	C|G	QKI	NM_206854	9444	intronic
rs9295224	C|G	QKI	NM_206855	9444	intronic
rs9908900	C|T	KRT39	NM_213656	390792	intronic
rs6904889	C|T	CASC15	NR_015410	401237	non-coding intronic
rs11582961	C|T	TSEN15	NR_023349	116461	non-coding intronic
rs11752362	C|T	HCG18	NR_024052	414777	non-coding intronic
rs11752362	C|T	HCG18	NR_024053	414777	non-coding intronic
rs259920	G|A	ZNRD1_AS1	NR_026751	80862	non-coding intronic
rs11782284	A|G	INTS9	NR_026826	55756	non-coding intronic
rs9491272	C|G	STL	NR_026876	7955	non-coding intronic
rs2057837	G|C	BCAP29	NR_027830	55973	non-coding intronic
rs2041230	T|C	ZSCAN12	NR_028077	9753	non-coding intronic
rs7764722	C|T	ZSCAN12	NR_028077	9753	non-coding intronic
rs4256909	C|T	GUCY2GP	NR_028134	390003	non-coding intronic
rs9545131	C|T	MIR548F5	NR_031646	100302239	non-coding intronic
rs12757095	T|C	SNX7	NR_033716	51375	non-coding intronic
rs9666463	C|G	ATP5L	NR_033759	10632	non-coding intronic
rs12742052	G|A	POU2F1	NR_037163	5451	non-coding intronic
rs2516478	G|A	DDX39B	NR_037852	7919	non-coding intronic
rs1217401	A|G	AP4B1_AS1	NR_037864	100287722	non-coding intronic
rs3739262	G|A	WISP1	NR_037944	8840	non-coding intronic
rs11216720	C|T	TMPRSS4_AS1	NR_038318	100526771	non-coding intronic
rs7085888	G|A	ADD3_AS1	NR_038943	100505933	non-coding intronic
rs3862006	G|A	ADD3_AS1	NR_038943	100505933	non-coding intronic
rs7080576	T|C	ADD3_AS1	NR_038943	100505933	non-coding intronic
rs17095355	C|T	ADD3_AS1	NR_038943	100505933	non-coding intronic
rs12626735	G|C	TMEM50B	NR_040016	757	non-coding intronic
rs220752	C|T	PDE10A	NR_045597	10846	non-coding intronic
rs546741	G|A	NEGR1_IT1	NR_046218	100852409	non-coding intronic
rs665506	C|T	FLJ40288	NR_046323	286023	non-coding intronic
rs195379	T|C	RNF8	NR_046399	9025	non-coding intronic
rs6686861	C|T	DPYD_AS1	NR_046590	100873932	non-coding intronic
rs10507880	T|C	RNF219_AS1	NR_047001	100874222	non-coding intronic
rs4889989	G|C	CARD14	NR_047566	79092	non-coding intronic
rs1982177	G|A	ANKFY1	NR_047571	51479	non-coding intronic
rs2278524	G|A	ANKFY1	NR_047571	51479	non-coding intronic
rs9907369	G|C	ANKFY1	NR_047571	51479	non-coding intronic
rs1821860	T|C	ANKFY1	NR_047571	51479	non-coding intronic
rs9915670	T|C	ANKFY1	NR_047571	51479	non-coding intronic
rs12601993	G|A	ANKFY1	NR_047571	51479	non-coding intronic
rs11752362	C|T	HCG17	NR_052012	414778	non-coding intronic
rs2182419	G|A	PTPRC	NR_052021	5788	non-coding intronic
rs17065443	A|T	ERICH1_AS1	NR_073397	619343	non-coding intronic
rs1437413	G|C	PTH2R	NR_073601	5746	non-coding intronic
rs11752362	C|T	HCG18	NR_102327	414777	non-coding intronic
rs9510730	G|A	SACS_AS1	NR_103450	100506680	non-coding intronic
rs4272863	T|C	AMN1	NR_103522	196394	non-coding intronic
rs4272863	T|C	AMN1	NR_103523	196394	non-coding intronic
rs11111512	A|G	C12orf42	NR_103526	374470	non-coding intronic
rs3758175	A|G	PAX5	NR_103999	5079	non-coding intronic
rs1888018	A|T	PAX5	NR_103999	5079	non-coding intronic
rs7020413	A|G	PAX5	NR_103999	5079	non-coding intronic
rs4878672	C|G	PAX5	NR_103999	5079	non-coding intronic
rs6476606	A|G	PAX5	NR_103999	5079	non-coding intronic
rs10814501	C|T	PAX5	NR_103999	5079	non-coding intronic
rs7870336	G|C	PAX5	NR_103999	5079	non-coding intronic
rs3758175	A|G	PAX5	NR_104000	5079	non-coding intronic
rs1888018	A|T	PAX5	NR_104000	5079	non-coding intronic
rs7020413	A|G	PAX5	NR_104000	5079	non-coding intronic
rs4878672	C|G	PAX5	NR_104000	5079	non-coding intronic
rs6476606	A|G	PAX5	NR_104000	5079	non-coding intronic
rs10814501	C|T	PAX5	NR_104000	5079	non-coding intronic
rs7870336	G|C	PAX5	NR_104000	5079	non-coding intronic
rs300705	G|A	SH3YL1	NR_104223	26751	non-coding intronic
rs300705	G|A	SH3YL1	NR_104225	26751	non-coding intronic
rs300705	G|A	SH3YL1	NR_104226	26751	non-coding intronic
rs300705	G|A	SH3YL1	NR_104227	26751	non-coding intronic
rs884254	G|A	IL12A_AS1	NR_108088	101928376	non-coding intronic
rs706234	C|T	CTNND2	NR_109988	1501	non-coding intronic
rs852639	T|C	CTNND2	NR_109988	1501	non-coding intronic
