# Supplementary material for: Knowledge-based analysis of genetic associations of rheumatoid arthritis to inform studies searching for pleiotropic genes: a literature review and network analysis
Source: Arthritis Res Ther. 2015 Aug 8;17(1):202. doi: 10.1186/s13075-015-0715-1 (PMC4529690; doi:10.1186/s13075-015-0715-1)
Supplement: Additional file 3: — The list of significant pleiotropic SNPs and genes that are involved in RA and one or more other diseases. (XLS 61 kb) [file 13075_2015_715_MOESM3_ESM.xls]

## Sheet: sheet1
Supplementary file 3. The list of pleiotropic SNPs and genes that are involved in RA and one or more of other diseases.
SNP	Gene	Chrom	Position	Allele1	Allele2	MAF	HWE	LR P-value	Tb P-value
rs2076533	BTNL2	6	32471505	A	G	0.49	0.0297046	1.71369e-61	3.40231e-60
rs2076530	BTNL2	6	32471794	A	G	0.48	0.0693825	1.36179e-59	2.71275e-58
rs9268402	C6orf10	6	32449331	A	G	0.44	0.0215292	7.19542e-58	9.88877e-57
rs9268403	C6orf10	6	32449451	C	T	0.37	0.000663098	7.13901e-53	9.96874e-52
rs3763307	BTNL2	6	32482600	A	T	0.37	0.000608936	1.09785e-52	1.64434e-51
rs7194	HLA-DRA	6	32520458	C	T	0.34	0.121617	9.04502e-50	1.28741e-48
rs9268645	HLA-DRA	6	32516505	C	G	0.43	0.0113721	2.74591e-44	3.83908e-43
rs574710	C6orf10	6	32396168	C	T	0.44	0.000882269	1.14336e-41	5.16326e-41
rs4959093	C6orf10	6	32421075	C	T	0.44	0.000677725	1.21127e-41	7.55955e-41
rs17421624	TNXB	6	32174155	C	T	0.35	0.0173869	2.26264e-34	2.10338e-33
rs3129932	C6orf10	6	32444105	C	G	0.2	0.00397003	6.35308e-27	8.38866e-26
rs3132959	C6orf10	6	32406920	C	T	0.2	0.00285484	1.75267e-26	2.31602e-25
rs9368716	C6orf10	6	32414068	C	T	0.49	0.00333473	1.13442e-25	9.15913e-25
rs2894249	C6orf10	6	32433813	C	T	0.2	0.0617297	1.23181e-25	7.62296e-24
rs2736172	BAT2	6	31698877	C	T	0.38	0.447845	7.97241e-18	1.50041e-16
rs2857697	AIF1	6	31693198	A	G	0.4	0.78172	1.96377e-15	5.56108e-14
rs3135393	HLA-DRA	6	32516820	A	G	0.16	0.0734247	2.00483e-15	1.25605e-14
rs3129934	C6orf10	6	32444165	A	G	0.14	0.0031491	3.30207e-15	1.82293e-14
rs9272346	HLA-DQA1	6	32712350	A	G	0.36	0.172376	2.56217e-14	3.83197e-14
rs241427	TAP2	6	32912392	A	G	0.31	0.857083	6.41096e-13	6.74419e-12
rs541862	CFB	6	32024930	C	T	0.08	0.08738	1.0663e-12	5.42197e-12
rs206015	NOTCH4	6	32290737	C	T	0.15	0.672541	1.38141e-11	1.45756e-10
rs2488457	PTPN22	1	114127410	C	G	0.22	0.932421	9.58234e-11	5.32836e-10
rs1431403	HLA-DPB1	6	33155009	C	T	0.27	0.147113	8.70078e-10	3.22748e-10
rs10947260	BTNL2	6	32481163	A	G	0.05	0.00924481	1.00197e-09	5.4077e-09
rs10484565	TAP2	6	32903010	C	T	0.09	0.987214	1.15347e-09	4.04674e-09
rs2856816	HLA-DPB1	6	33153478	A	G	0.08	0.757204	1.21168e-09	5.93918e-09
rs9277542	HLA-DPB1	6	33163225	A	G	0.28	0.0882896	2.67661e-09	2.35723e-09
rs3129933	C6orf10	6	32444139	C	T	0.17	0.958092	8.39799e-09	3.62276e-10
rs4947244	HLA-A	6	30062343	C	G	0.29	0.329689	9.49895e-09	2.30726e-08
rs1063635	MICA	6	31487910	A	G	0.38	0.0598811	1.64435e-08	6.66007e-08
rs3763308	BTNL2	6	32482618	C	T	0.03	0.724562	1.84177e-08	3.66885e-08
rs3130287	TNXB	6	32158522	C	T	0.13	0.017062	2.21627e-08	6.75641e-08
rs910050	C6orf10	6	32423632	C	G	0.35	0.901748	6.85089e-08	2.61539e-06
rs2275855	HLA-A	6	30084768	A	G	0.29	0.000188999	1.41687e-07	4.98931e-07
rs9268208	C6orf10	6	32388569	A	G	0.14	0.433004	6.50602e-07	2.86685e-07
rs9263716	PSORS1C1	6	31203795	A	T	0.16	0.910198	2.25064e-06	4.23369e-06
rs399604	HLA-DOA	6	33082992	A	G	0.46	0.566055	3.25252e-06	5.88454e-05
rs9263715	PSORS1C1	6	31203780	A	G	0.16	0.967942	3.26487e-06	5.15458e-06
rs5029939	TNFAIP3	6	138237416	C	G	0.08	0.29	3.44433e-06	7.89854e-06
rs151719	HLA-DMB	6	33011878	A	G	0.22	0.607628	3.55284e-06	9.0825e-06
rs365066	HLA-DOA	6	33083235	C	T	0.46	0.527379	4.02003e-06	6.99752e-05
rs6684865	MMEL1	1	2578391	A	G	0.32	0.208866	4.79497e-06	6.03443e-05
rs4474198	MMEL1	1	2585920	C	T	0.34	0.277946	5.31822e-06	0.000128461
rs1063320	HLA-G	6	29906728	C	G	0.48	0.1234	5.38948e-06	3.48128e-07
rs2104286	IL2RA	10	6139051	C	T	0.27	0.999196	6.22672e-06	0.000178591
rs17150017	CUGBP2	10	11359250	A	G	0.32	0.913643	6.88288e-06	1.39624e-05
rs3890745	MMEL1	1	2585786	C	T	0.32	0.177934	6.9153e-06	9.91919e-05
rs915668	HLA-G	6	29906438	C	G	0.48	0.1234	7.97465e-06	4.92138e-07
rs12027041	TP73	1	3614605	C	G	0.27	0.936697	1.15969e-05	0.000199344
rs438475	NOTCH4	6	32294223	A	G	0.17	0.646978	1.45878e-05	4.39392e-05
rs2958371	NCOA2	8	71239749	A	G	0.12	0.234861	2.04597e-05	1.16873e-05
rs241438	TAP2	6	32905598	A	G	0.33	0.740201	2.49808e-05	4.08319e-05
rs2179920	HLA-DPB1	6	33166852	A	G	0.22	0.0580474	2.5631e-05	3.28908e-05
rs1678542	KIF5A	12	56254982	C	G	0.36	0.0785224	3.44309e-05	0.000261542
rs3177928	HLA-DRA	6	32520413	C	T	0.16	0.802801	3.66221e-05	0.000160707
rs12205634	ITPR3	6	33719645	C	G	0.08	0.949543	5.16275e-05	4.56988e-05
rs2233967	PSORS1C1	6	31188807	C	G	0.18	0.217865	5.75334e-05	1.87225e-05
rs2233967	C6orf15	6	31188807	C	G	0.18	0.217865	5.75334e-05	1.87225e-05
rs4750316	DKFZp667F0711	10	6433266	C	G	0.18	0.57622	6.14601e-05	3.96133e-05
rs379464	NOTCH4	6	32294326	A	G	0.04	0.220612	6.19321e-05	7.80982e-05
rs13200022	PSORS1C1	6	31206936	A	G	0.15	0.110036	8.84773e-05	0.000125906
rs3818527	ITPR3	6	33769013	A	G	0.44	0.729492	0.000132918	0.00122438
rs3818530	ITPR3	6	33769200	C	G	0.44	0.90241	0.000145929	0.00090933
rs3130564	PSORS1C1	6	31209653	C	T	0.27	0.374992	0.000205612	0.000239271
rs3218253	IL2RB	22	35869310	A	G	0.26	0.0593658	0.000218692	4.21611e-05
rs703842	CYP27B1	12	56449006	C	T	0.33	0.397709	0.000301294	0.000226038
rs947474	DKFZp667F0711	10	6430456	A	G	0.18	0.410729	0.000400063	0.000200495
rs901064	RPTOR	17	76210635	C	T	0.45	0.0036769	0.000429282	7.40913e-06
rs744253	DKFZp667F0711	10	6433015	A	G	0.26	0.0576097	0.000454389	0.000792389
rs12722489	IL2RA	10	6142018	C	T	0.24	0.018	0.00046432	0.0016
rs17361780	FHIT	3	59747368	A	G	0.34	0.00471268	0.000464382	0.00106911
rs2981573	IL20	1	203428972	C	T	0.22	0.100962	0.000517697	0.00118111
rs17095295	TNNI3K	1	74607922	C	T	0.06	0.259831	0.00060071	0.00126979
rs544368	SIAE	11	124043205	C	T	0.13	0.305071	0.0006129	0.00170305
rs1420029	A2BP1	16	6317500	C	T	0.445081	0.152604	0.000625335	0.00419
rs744254	DKFZp667F0711	10	6432854	A	G	0.26	0.0497717	0.000743202	0.000899864
rs3731714	CASP10	2	201886326	C	T	0.14	0.199017	0.000782269	0.00505399
rs4741905	GLIS3	9	4166285	A	T	0.31	0.801629	0.000808822	0.00247108
rs9679290	EPAS1	2	46469295	C	G	0.47	0.392621	0.000859178	0.000566407
rs11788747	RECK	9	36095264	C	T	0.41	0.538809	0.000863612	0.00102944
rs2833405	T1AM1	21	31716506	C	T	0.01	0.208843	0.000892812	0.00118285
rs4952819	EPAS1	2	46462369	C	G	0.46	0.372453	0.00091636	0.000903382
rs4741903	GLIS3	9	4166146	A	T	0.31	0.978419	0.000974158	0.0030413
rs2190619	SPOCK1	5	136346638	C	T	0.04	0.598172	0.000986771	0.00140415
rs9366826	ITPR3	6	33727162	C	G	0.22	0.708901	0.000987409	0.000986659
rs2069502	CDK4	12	56430932	A	G	0.18	0.833379	0.00102139	0.000522455
rs17157908	CHN2	7	29220597	C	T	0.12	0.318057	0.00106683	0.00430874
rs2812378	CCL21	9	34700260	A	G	0.36	0.604936	0.00112879	0.00138924
rs2171691	PBX1	1	161420986	A	G	0.05	0.830719	0.00114203	0.0011725
rs13167492	SPOK1	5	136387218	C	T	0.12	0.570723	0.00116593	0.00130265
rs283374	GAP43	3	116888776	C	T	0.12	0.352625	0.0012178	0.00118898
rs17222960	A2BP1	16	6312176	A	G	0.408712	0.698495	0.00124177	0.00432
rs211070	PRKG1	10	52750278	C	G	0.06	0.215144	0.00128658	0.000985332
rs4845144	IL19	1	203405043	C	T	0.03	0.15512	0.00132639	0.00635558
rs4233391	DDR2	1	159371210	A	G	0.17	0.0543088	0.00138355	0.00287229
rs16877106	ANAPC4	4	25079535	A	G	0.04	0.848416	0.00146562	0.00140983
rs9263794	TCF19	6	31237998	C	T	0.38	0.739062	0.00151084	0.00122002
rs9512986	FLT3	13	27501985	C	T	0.2	0.155566	0.00154293	0.00262406
rs1011338	PTPRC	1	195424021	C	T	0.14	0.301038	0.00159167	0.0029092
rs2589153	RPTOR	17	76437184	A	G	0.11	0.376511	0.00161485	0.00135223
rs2272810	BAT2D1	1	168243100	C	T	0.47	0.33328	0.00167848	0.00149131
rs2516478	BAT1	6	31606716	A	G	0.17	0.377913	0.00170096	0.00261853
rs11015025	GAD2	10	26606462	C	T	0.09	0.585821	0.00180105	0.0035937
rs7722698	RECK	5	136349312	C	G	0.12	0.57035	0.0018267	0.00256328
rs1265048	C6orf15,	6	31189388	C	T	0.33	0.300434	0.00190318	0.000320443
rs12507552	DCTD	4	184188574	C	T	0.24	0.658674	0.00209523	0.00534119
rs17646556	SPOCK1	5	136387395	A	G	0.13	0.462105	0.00213659	0.00278697
rs2535255	MOG	6	29739669	C	T	0.02	0.460932	0.00215494	0.0012336
rs7859893	GLDC	9	6558116	A	G	0.37	0.326768	0.00229536	0.001793
rs2589155	RPTOR	17	76436812	C	T	0.11	0.287937	0.00239621	0.00142551
rs3815550	VASH1	14	76306133	C	T	0.12	0.902786	0.00239764	0.00850265
rs4879951	RECK	9	36078648	C	G	0.14	0.225596	0.00246564	0.00707085
rs17095265	TNNI3K	1	74584554	A	G	0.07	0.659925	0.00248102	0.00419022
rs17172446	EGFR	7	54976807	A	G	0.14	0.156546	0.00255043	0.00160141
rs4851252	AFF3	2	100215798	C	T	0.35	0.548475	0.00258188	0.00775725
rs1324062	GPC5	13	90854912	A	G	0.19	0.617848	0.00258415	0.00200861
rs220704	GPR116	6	46973717	A	T	0.11	0.641684	0.00270096	0.00149797
rs10919563	PTPRC	1	195432099	C	T	0.12	0.787477	0.00276835	0.00468822
rs3809985	ALPK2	18	54335087	C	T	0.35	0.66556	0.00289415	0.00246859
rs10814501	PAX5	9	37009304	C	T	0.17	0.12219	0.00296891	0.00448719
rs555919	LATS2	13	20448138	A	G	0.15	0.26343	0.00300523	0.00215832
rs1789953	CBS	21	43356005	A	G	0.13	0.269855	0.00300833	0.00805214
rs2399417	CD200	3	113549931	A	G	0.47	0.22568	0.00307551	0.00209669
rs2071025	COL11A2	6	33251734	A	G	0.23	0.245552	0.0031179	0.00914295
rs1486113	NEGR1	1	72192810	C	G	0.42	0.169828	0.00312987	0.00882273
rs587976	GPR116	6	46962589	A	T	0.12	0.287974	0.00317363	0.00371691
rs2850808	GRIK4	11	120302814	C	T	0.16	0.322992	0.00326464	0.00485086
rs1061407	GLDC	9	6522544	A	G	0.36	0.218766	0.00329311	0.0100133
rs577483	CLSPN	1	35874259	A	G	0.13	0.865016	0.00351247	0.010047
rs6686861	PTPRO	1	97284690	C	T	0.23	0.76443	0.00364216	0.00629575
rs3739262	WISP1	8	134274895	C	T	0.31	0.468241	0.00381969	0.00193447
rs2630389	NEGR1	1	72219935	C	G	0.43	0.155458	0.00382913	0.00906079
rs3807218	DPP6	7	153898760	A	G	0.09	0.685005	0.00387056	0.0058985
rs8126925	RUNX1	21	35167106	C	G	0.24	0.448097	0.00402745	0.00127022
rs11596355	IL2RA	10	6104187	A	G	0.1	0.534719	0.0041071	0.00678405
rs2763979	HSPA1B	6	31902571	C	T	0.34	0.962363	0.00416505	0.009822
rs7870336	PAX5	9	36997769	C	G	0.4	0.122377	0.00419197	0.010001
rs9662096	LPAR3	4	60023908	A	G	0.24	0.165871	0.00425183	0.00123504
rs17118532	NRG2	5	139275830	A	G	0.13	0.750395	0.00429843	0.0040677
rs535638	CLSPN	1	35885928	C	T	0.11	0.612303	0.00433402	0.0100452
rs6915177	UBD	6	29630567	C	T	0.38	0.960001	0.00434976	0.00495977
rs2182419	PTPRC	1	195391800	A	G	0.11	0.975521	0.00457994	0.00501498
rs594669	LATS2	13	20453060	C	T	0.15	0.0866374	0.00465283	0.005902
rs11883847	IL1F8	2	113508402	A	G	0.08	0.826682	0.00485886	0.00467855
rs943875	APBB1IP	10	26808628	C	G	0.15	0.675988	0.00493521	0.00805226
rs990715	PBX1	1	161447234	C	T	0.28	0.25718	0.00494702	0.00164755
rs10159685	ADAMTS14	10	72155807	A	G	0.24	0.861824	0.0050407	0.00417531
rs10997457	LRRTM3	10	68396835	C	T	0.26	0.935174	0.00505075	0.00264234
rs8031	SOD2	6	160071051	A	T	0.49	0.0374326	0.00511891	0.010044
rs10905669	IL2RA	10	6132099	A	G	0.24	0.6157	0.00517045	0.00816581
rs10905668	IL2RA	10	6132061	A	G	0.25	0.6157	0.00517045	0.00910581
rs10887748	PAPSS2	10	89475375	C	T	0.42	0.223174	0.00553817	0.000114819
rs10887746	PAPSS2	10	89472813	C	T	0.42	0.219864	0.0057076	0.000140305
rs4906898	GABRB3	15	24529840	A	T	0.09	0.618064	0.0059923	0.00600989
rs16910770	PTPRO	12	15396998	C	T	0.29	0.0590888	0.00599557	0.00483105
rs9312096	LPAR3	4	60023908	A	G	0.42	0.165871	0.00605089	0.00123504
rs546741	NEGR1	1	72001692	C	T	0.42	0.256648	0.00605433	0.00678566
rs16927849	ADAMTS14	10	72157064	C	G	0.14	0.607907	0.00610553	0.00414741
rs3104704	NR2A	16	9975453	C	T	0.136411	0.599836	0.00618872	0.009105
rs17500878	KLF3	4	38525495	A	G	0.3	0.877061	0.0062848	0.0022844
rs6607279	SYNRG	17	32999012	C	T	0.17	0.476573	0.00657648	0.00120817
rs2524051	ANK1	6	31363479	A	G	0.31	0.02	0.00658195	0.00510364
rs4934367	PAPSS2	10	89475275	A	G	0.42	0.213762	0.00662548	0.000157319
rs1029364	USP31	16	23035068	A	G	0.301063	0.147441	0.006726	0.00259
rs17150567	JAZF1	7	27656175	C	T	0.04	0.661323	0.00673	0.00407563
rs640039	IL12A	3	161196548	C	T	0.14	0.292649	0.00679034	0.00142521
rs2268356	HTRA1	10	124255316	A	G	0.48	0.355083	0.00685635	0.00645407
rs11506105	EGFR	7	54994386	C	T	0.14	0.196062	0.00685889	0.00219331
rs10494420	PBX1	1	161414774	A	G	0.24	0.462674	0.00687602	0.00915692
rs965919	NRG2	5	139323573	A	G	0.13	0.456073	0.00688104	0.00294479
rs11737314	CASP10	4	66193140	A	G	0.39	0.40922	0.00698228	0.00312251
rs6985009	NCOA2	8	71212244	A	T	0.06	0.197329	0.00702165	0.0093326
rs2292700	ITGB3	17	42717422	C	T	0.11	0.720684	0.00713183	0.00611505
rs1903977	PRKG1	10	53446292	A	T	0.12	0.240539	0.00714242	0.00280361
rs706234	CTNND2	5	11102678	A	G	0.13	0.232158	0.00732953	0.00265285
rs439205	HSD17B8	6	33281820	A	G	0.07	0.1802	0.0073457	0.000198723
rs12620435	CFLAR	2	201821285	C	T	0.11	0.403847	0.00740936	0.00538374
rs2835937	KCNJ6	21	38048094	C	T	0.02	0.0722649	0.00750965	0.00725205
rs2071278	NOTCH4	6	32273422	C	T	0.15	0.0721542	0.00756872	0.00496971
rs16914041	EPB41L4B	9	109071408	C	G	0.18	0.102965	0.00760246	0.00813632
rs42041	CDK6	7	91891395	C	G	0.26	0.189231	0.00761013	0.00143849
rs946154	GPX7	1	52785348	C	G	0.23	0.536401	0.00767978	0.00912442
rs886038	USP31	16	22999942	A	G	0.290225	0.394936	0.00780688	0.00604
rs10996389	PRKG1	10	52691606	C	T	0.29	0.498588	0.00784319	0.00608946
rs2165362	TMPRSS11D	4	68560952	C	T	0.33	0.839177	0.00792026	0.00983489
rs1903979	PRKG1	10	53444832	A	G	0.4	0.356705	0.0080108	0.00927638
rs688663	LATS2	13	20452217	A	T	0.18	0.160695	0.00804489	0.00138628
rs11056447	PTPRO	12	15403311	A	G	0.39	0.0169545	0.00811163	0.00940191
rs7073794	PRKG1	10	53383525	C	T	0.4	0.273199	0.00834771	0.00923563
rs16963454	WFDC1	16	82920764	A	G	0.0061484	0.0531056	0.00839655	0.010011
rs3816587	ANAPC4	4	25093513	C	T	0.42	0.395091	0.0084753	4.85227e-06
rs654245	SEZ6L	22	25091821	C	T	0.2	0.693794	0.00867721	0.00722904
rs1925574	CTNNA3	10	68361205	C	T	0.25	0.282986	0.00891552	0.00620381
rs591485	KCNMA1	10	78752896	C	T	0.23	0.975432	0.00892036	0.00272211
rs7501623	RPA1	17	1724177	A	G	0.17	0.769747	0.00894917	0.00484304
rs8080313	SYNRG	17	33027096	C	T	0.02	0.456299	0.00918293	0.00601536
rs8010029	NPAS3	14	33264087	A	G	0.23	0.0437727	0.00928918	0.00433336
rs6666863	NEGR1	1	72167871	C	T	0.21	0.175407	0.00930883	0.00179951
rs1958053	NPAS3	14	33253458	A	T	0.28	0.957603	0.00937394	0.00757282
rs12616328	PRKCE	2	46256996	A	G	0.2	0.380812	0.00945748	0.000237543
rs852639	CTNND2	5	11100888	C	T	0.28	0.258488	0.00954524	0.00451884
rs10492790	USP31	16	22983911	C	T	0.2896	0.347095	0.00970688	0.00701
rs1412980	C20orf85	20	56158466	C	G	0.38	0.310403	0.00970946	0.00965187
rs7135743	PTPRO	12	15436410	C	T	0.29	0.171388	0.00988672	0.00777498
