# Supplementary material for: Knowledge-based analysis of genetic associations of rheumatoid arthritis to inform studies searching for pleiotropic genes: a literature review and network analysis
Source: Arthritis Res Ther. 2015 Aug 8;17(1):202. doi: 10.1186/s13075-015-0715-1 (PMC4529690; doi:10.1186/s13075-015-0715-1)
Supplement: Additional file 4: — Risk RA genes were proved to be susceptible to RA and eight other diseases respectively confirmed by the PubMed literature database. (XLS 35 kb) [file 13075_2015_715_MOESM4_ESM.xls]

## Sheet: Sheet1
Supplementary file 4. Risk RA genes were proved to be susceptible to RA and eight other diseases respectively confirmed by Pubmed literature database.
gene	disease	reference(PubMed-PMID)
AIF1	RA	17522098;18721278
ANAPC4		17554300
BAT1		12707342;18381799;1672123
BAT2		10528792;15077289
BTNL2		16690410;23364395
CCL21		11994492;15832291;18794853
CDK6		18794853
CFLAR		12115181
COL11A2		15922184
CYP27B1		15296474
DDR2		17968949
DKFZp667F0711		18794853
EPAS1		12823854
HLA-A		11929590
HLA-DMB		11881821
HLA-DOA		12439622
HLA-DPB1		11929590
HLA-DQA1		15725578
HLA-DRA		11361223
HLA-G		16916651
HTRA1		16377621
IL12A		11409111;11981324;12847280;15719608
IL1F8		16646978
IL20		18061474
IL2RA		11312391
IL2RB		11238664
KIF5A		18794853
LPAR3		18006645
MICA		11407684;15077289
MMEL1		18794853
NOTCH4		14730600;23318300
PAPSS2		11558903
PSORS1C1		15708881
PTPN22		16380915;16671953;17159887;25351936
PTPRC		12147336;15018649
RPTOR		19139211
RUNX1		15142876;11792409
SOD2		12590982;15266664;14687717
TAP2		1300236;14749980;15336779
TNXB		10343159;20018002
WISP1		17593496
AFF3	Breast Neoplasm	15704140
AIF1		18341653
AKAP13		16234258
ANK1		14729606
CASP10		16251207
CBS		16205833; 16328059
CCL21		11242036
CDK6		12883688; 14985467
CFLAR		11507038; 15100288
CHN2		15863513
CLSPN		18077083
CUGBP2		12615728; 15033780; 9642124
CYP27B1		17878529
DCTD		17602053
EGFR		14729599; 15095477; 15741570; 15870435; 15920544; 16014893; 16052218; 16410744; 16467080; 16533793; 16818686; 17224267; 17284372; 17409930; 17649790
EPAS1		19010893
FHIT		12353263; 15047740; 9288768
GPX7		10397237; 15294905
HLA-DPB1		11027344
HLA-DQA1		17484621
HSD17B8		16930994
HTRA1		10554019
IL2RA		14680494
ITGB3		10952771; 11172040; 12874388; 12902444; 15609125
NCOA2		18174919
NOTCH4		17822320;24403446
NRG2		17962208
PTPRO		12767061
RECK		12767082; 17033924
RPA1		10328216; 11895905; 7490069
SOD2		10626823; 11163117; 11323405; 11592093; 12798139; 14744747; 15168344; 7929425
SYNRG		11719455
T1AM1		11328805; 15102669
UBD		11333291; 12150454; 12408764; 12730673
VASH1		19037993
WISP1		11855747
LRRTM3	Alzheimer disease	17573676
APBB1IP		17373700
BAT1		18715507
CTNNA3		15075440; 16327352; 17209133
HLA-A		11914421
HTRA1		15917099
NOTCH4		14966150; 17452726
SOD2		16485861
TAP2		16595160
GLIS3	T1D	18840781
AIF1		12559634
BAT2		10987645
BTNL2		16690410
CYP27B1		17606874
DKFZp667F0711		18978792
GAD2		12196483; 16122350; 8679901
HLA-A		16731854
HLA-DMB		14754527
HLA-DPB1		11592043
HLA-DQA1		11780465
HLA-DRA		11260509
HSPA1B		17668636
IL2RA		16750991
ITPR3		18340361
MICA		15699508
MOG		11118029
PTPN22		16699517
PTPRC		11841494; 15548260; 15714132; 16978373; 17000021
RUNX1		14608356
SOD2		12469626
TAP2		17192492
BTNL2	Prostate Neoplasm	23833122
CBS		19064578
CFLAR		15100288
CTNND2		16226102
CYP27B1		11306457
EPAS1		16278385
EPB41L4B		17280610
HLA-G		15191524
IL12A		16547154
JAZF1		18264096
KCNMA1		15067329; 17146446
LATS2		11113771; 15131260; 16259113; 18008332
LPAR3		19025891
MICA		15314693
NCOA2		14662770
PBX1		16637071
PRKG1		18006806
RECK		10907027; 17583418
SOD2		10897009; 12063011; 12948282;16630148;16956909
TCF19		11518967
TNFAIP3		15862966
ALPK2	Lung Neoplasm	16140923
BTNL2		22797724
C20orf85		17304513
CASP10		12037669
CBS		15922487
CCL21		17331965
CFLAR		16052233
DDR2		16140923;17299390
EPHA5		16140923
FLT3		16140923
HLA-G		17673327
HTRA1		17094466
IL12A		10210768
IL20		18771958
KCNJ6		16109170
PAX5		19139719
PTPRO		15993511
RECK		12810630
RPA1		17494052
SEZ6L		17804757
SOD2		12711112;15213518;17409931
C6orf15	Psoriasis	15217361
CCL21		12707342
CFB		11803045
EPAS1		17495954
HLA-A		14527733
HLA-DMB		12648225
HLA-DQA1		11181188
HLA-G		18797896
IL12A		17236132
IL19		17263806
IL20		16645593
MICA		10323458
PTPN22		15641066
RUNX1		15654961
TAP2		17581627
TCF19		10777095
TMPRSS11D		15102084
TNFAIP3		19169254
BTNL2	SLE	16690410
HLA-A		11118029
HLA-DMB		12858445
HLA-DQA1		11914753
HLA-DRA		11324494
HLA-G		18295670
IL12A		10210768
MICA		15522921
NEGR1		18204098
PTPN22		15504986
PTPRC		11101853
RUNX1		16249223
SOD2		10594565
TAP2		12634240
TNXB		18058064
TNFAIP3		19165919
CDK4	Leukemia	11426564
FHIT		15026336
BAT2D1		15747776
CCL21		17890452
CFLAR		16298825
EGFR		15701973
HLA-A		15202948
HLA-DOA		12439622
HLA-DPB1		17317585;17964196
HLA-DQA1		17387388
HLA-G		15466928
IL2RB		11856346
NCOA2		12676584
PTPRC		10539882
RUNX1		15156173;15968309
SOD2		16769586
