# Supplementary material for: Knowledge-based analysis of genetic associations of rheumatoid arthritis to inform studies searching for pleiotropic genes: a literature review and network analysis
Source: Arthritis Res Ther. 2015 Aug 8;17(1):202. doi: 10.1186/s13075-015-0715-1 (PMC4529690; doi:10.1186/s13075-015-0715-1)
Supplement: Additional file 5: — The list of pleiotropic SNP-SNP interactions that are involved in RA and one or more other diseases. (XLS 23 kb) [file 13075_2015_715_MOESM5_ESM.xls]

## Sheet: sheet1
Supplementary file 5. The list of pleiotropic SNP-SNP interactions that are involved in RA and one or more of other diseases.
SNP1	GENE1	SNP2	GENE2	LR P-value	Odds Ratio
rs2071025	COL11A2	rs3763307	BTNL2	0.000272383	1.156
rs241427	TAP2	rs3763307	BTNL2	0.004	1.12
rs10484565	TAP2	rs901064	RPTOR	3.58e-08	1.401
rs10484565	TAP2	rs3130564	PSORS1C1	0.01	1.269
rs10484565	TAP2	rs2736172	BAT2	2.56e-09	1.434
rs17421624	TNXB	rs206015	NOTCH4	3.54e-28	1.672
rs17421624	TNXB	rs2488457	PTPN22	2.68e-22	1.545
rs3177928	HLA-DRA	rs3763307	BTNL2	1.12e-16	2.079
rs9268645	HLA-DRA	rs2488457	NOTCH4	7.41e-28	1.566
rs9272346	HLA-DQA1	rs3177928	HLA-DRA	2.04e-05	1.189
rs9277542	HLA-DPB1	rs17421624	TNXB	0.01	1.123
rs9277542	HLA-DPB1	rs3763307	BTNL2	0.004	1.117
rs2179920	HLA-DPB1	rs9268645	HLA-DRA	0.004	1.127
rs9268403	C6orf10	rs2179920	HLA-DPB1	0.000207007	1.177
rs9268403	C6orf10	rs3177928	HLA-DRA	4.14e-13	2.079
rs9268403	C6orf10	rs2071025	COL11A2	0.00026324	1.156
rs574710	C6orf10	rs2857697	AIF1	5.1e-29	1.374
rs4959093	C6orf10	rs10484565	TAP2	1.3e-12	1.565
rs4959093	C6orf10	rs13200022	PSORS1C1	0.00021	1.601
rs4959093	C6orf10	rs206015	NOTCH4	5.09e-29	1.685
rs4959093	C6orf10	rs2488457	PTPN22	7.31e-23	1.513
rs4959093	C6orf10	rs2736172	BAT2	9.39e-29	1.38
rs1324062	GPC5	rs9268645	HLA-DRA	0.000108969	1.185
rs1324062	GPC5	rs3763307	BTNL2	0.000245978	1.19
rs8010029	NPAS3	rs2488457	PTPN22	0.000416676	1.228
rs577483	CLSPN	rs9268403	C6orf10	4.58e-09	1.54
rs577483	CLSPN	rs3763307	BTNL2	8.59e-10	1.542
rs439205	HSD17B8	rs9268403	C6orf10	0.000226896	1.156
rs439205	HSD17B8	rs3763307	BTNL2	0.000234787	1.156
rs7501623	RPA1	rs535638	CLSPN	0.009	1.283
rs2165362	TMPRSS11D	rs17421624	TNXB	8.51e-13	1.414
rs2958371	NCOA2	rs9268645	HLA-DRA	5.67e-14	1.599
rs12027041	TP73	rs3177928	HLA-DRA	0.0548	1.224
rs12027041	TP73	rs17421624	TNXB	4.19e-25	1.436
rs706234	CTNND2	rs574710	C6orf10	0.000377	1.209
rs706234	CTNND2	rs17421624	TNXB	0.00041	1.239
rs5029939	TNFAIP3	rs9268645	HLA-DRA	7.16e-06	1.68
rs5029939	TNFAIP3	rs206015	NOTCH4	0.001	1.717
rs2233967	C6orf15	rs3763307	BTNL2	5.57e-20	1.575
rs2233967	C6orf15	rs206015	NOTCH4	5.87e-10	1.549
rs2233967	PSORS1C1	rs206015	NOTCH4	5.87e-10	1.549
rs2233967	PSORS1C1	rs3763307	BTNL2	5.57e-20	1.575
rs10997457	CTNNA3	rs4959093	C6orf10	9.39e-14	1.403
rs10997457	CTNNA3	rs206015	NOTCH4	3.65e-05	1.482
rs10997457	LRRTM3	rs206015	NOTCH4	3.65e-05	1.482
rs10997457	LRRTM3	rs4959093	C6orf10	9.39e-14	1.403
