# Supplementary material for: Knowledge-based analysis of genetic associations of rheumatoid arthritis to inform studies searching for pleiotropic genes: a literature review and network analysis
Source: Arthritis Res Ther. 2015 Aug 8;17(1):202. doi: 10.1186/s13075-015-0715-1 (PMC4529690; doi:10.1186/s13075-015-0715-1)
Supplement: Additional file 6: — The interaction genes with C6orf10 in gene networks and their associated diseases. (XLS 21 kb) [file 13075_2015_715_MOESM6_ESM.xls]

## Sheet: Sheet1
Supplementary file 6: The interaction genes with C6orf10 in gene networks and their associated diseases.
gene	SNP	disease	Pubmed ID(PMID)
AIF1	rs2857697	Breast Neoplasm	18341653
		T1D	12559634
		RA	17522098;18721270
BAT2	rs2736172	T1D	10987645
		RA	10528792;15077280
CLSPN	rs577483,rs535638	Breast Neoplasm	18077083
COL11A2	rs2071025	RA	15922184
CTNNA3	rs1925574	Alzheimer disease	15075440;16327352;17209133
CTNND2	rs852639,rs706234	Prostate Neoplasm	16226102
HLA-DPB1	rs1431403	RA	11929590
		Breast Neoplasm	11027344
		Leukemia	17317585;17964196
		T1D	11592043
HLA-DRA	rs3177928	SLE	11324494
HSD17B8	rs439205	Breast Neoplasm	16930994
LRRTM3	rs10997457	Alzheimer disease	17573676
NOTCH4	rs438475	Alzheimer disease	14966150
PSORS1C1	rs9263716	RA	15708881
PTPN22	rs2488457	RA	16380915;16671953;17159887
		T1D	16699517
		Psoriasis	15641066
		SLE	15504986
TAP2	rs241438	SLE	12634240
		RA	1300236;14749980;15336779
		Alzheimer disease	16595160
		T1D	17192492
		Psoriasis	17581627
