# Supplementary material for: Knowledge-based analysis of genetic associations of rheumatoid arthritis to inform studies searching for pleiotropic genes: a literature review and network analysis
Source: Arthritis Res Ther. 2015 Aug 8;17(1):202. doi: 10.1186/s13075-015-0715-1 (PMC4529690; doi:10.1186/s13075-015-0715-1)
Supplement: Additional file 7: — The list of RA pleiotropic genes replicated in MalaCards and HuGENavigator. (XLS 38 kb) [file 13075_2015_715_MOESM7_ESM.xls]

## Sheet: Sheet1
Supplementary file 7: The list of RA pleiotropic genes replicated in MalaCards and HuGENavigator.
Pleiotropic genes in MalaCards		Pleiotropic genes in HuGENavigator
ADAMTS14	Alzheimer disease	ADAMTS14	Alzheimer disease
AIF1		AIF1
APBB1IP		APBB1IP
CASP10		BAT1
CBS		CBS
CD200		CFB
CDK4		COL11A2
CFB		CTNNA3
CFLAR		CTNND2
COL11A2		CUGBP2
CTNNA3		DDR2
CTNND2		GAD2
DPP6		GLIS3
EGFR		HLA-A
GAD2		HLA-DOA
GAP43		HLA-DPB1
GLIS3		HLA-DQA1
HLA-A		HLA-DRA
HLA-DRA		HSPA1B
HSPA1B		HTRA1
HTRA1		IL12A
IL12A		IL2RA
IL2RA		KCNMA1
IL2RB		LRRTM3
ITPR3		MICA
KCNMA1		MMEL1
LRRTM3		NOTCH4
MICA		PAPSS2
MMEL1		PRKCE
NOTCH4		PRKG1
PAPSS2		RUNX1
PRKCE		SOD2
PRKG1		TAP2
PTPRC		TNFAIP3
RECK		TNXB
RUNX1		TP73
SOD2		UBD
TAP2		A2BP1	Breast Neoplasm
TNFAIP3		CASP10
TNXB		CBS
TP73		CDK4
UBD		CDK6
AFF3	Breast Neoplasm	CLSPN
AIF1		CYP27B1
ANAPC4		DCTD
ANK1		EGFR
CASP10		EPAS1
CBS		FHIT
CCL21		HLA-A
CDK4		HLA-DPB1
CDK6		HLA-DQA1
CFB		HLA-G
CFLAR		HSD17B8
CHN2		HSPA1B
CLSPN		HTRA1
CTNND2		IL12A
CYP27B1		IL2RA
DCTD		ITGB3
DDR2		JAZF1
EGFR		LATS2
EPAS1		MICA
FHIT		NCOA2
FLT3		NEGR1
GPX7		NOTCH4
HLA-A		NPAS3
HLA-DPB1		NRG2
HLA-DQA1		PBX1
HLA-G		RECK
HSD17B8		RPA1
HSPA1B		RUNX1
HTRA1		SOD2
IL12A		TP73
IL19		C6orf15	Leukemia
IL2RA		CASP10
IL2RB		CBS
ITGB3		CD200
ITPR3		CDK4
KCNJ6		CDK6
KCNMA1		CFB
LATS2		CFLAR
LPAR3		COL11A2
MICA		DCTD
NCOA2		EGFR
NOTCH4		FHIT
NRG2		FLT3
PAX5		GRIK4
PBX1		HLA-A
PRKCE		HLA-DMB
PRKG1		HLA-DOA
PTPN22		HLA-DPB1
PTPRC		HLA-DQA1
PTPRO		HLA-G
RECK		HSPA1B
RPA1		IL12A
RUNX1		IL19
SOD2		IL2RA
TAP2		KCNMA1
TNFAIP3		KIF5A
TNNI3K		MICA
TNXB		NOTCH4
TP73		PAX5
VASH1		PBX1
WFDC1		PTPN22
WISP1		PTPRC
AFF3	Leukemia	RPA1
CASP10		RUNX1
CBS		SOD2
CCL21		TAP2
CD200		TNFAIP3
CDK4		TP73
CDK6		A2BP1	Lung Neoplasm
CFB		C6orf10
CFLAR		CASP10
CYP27B1		CBS
DCTD		CDK4
DPP6		CDK6
EGFR		CFB
FHIT		CFLAR
FLT3		CYP27B1
GAP43		DDR2
HLA-A		EGFR
HLA-DPB1		FHIT
HLA-DQA1		FLT3
HLA-DRA		GPC5
HLA-G		GPX7
HSPA1B		HLA-A
IL12A		HLA-DQA1
IL2RA		HSPA1B
IL2RB		IL12A
ITGB3		IL2RB
KLF3		ITGB3
LPAR3		NCOA2
MICA		PRKCE
NCOA2		RPA1
NOTCH4		SEZ6L
PAX5		SOD2
PBX1		TCF19
PRKCE		TP73
PRKG1		BTNL2	Prostate Neoplasm
PTPN22		CASP10
PTPRC		CBS
PTPRO		CYP27B1
RECK		EGFR
RPA1		FHIT
RUNX1		GPX7
SIAE		HLA-A
SOD2		IL2RA
TAP2		IL2RB
TNFAIP3		ITGB3
TNXB		JAZF1
TP73		KIF5A
UBD		NCOA2
CD200	Lung Neoplasm	PTPN22
CDK4		RPTOR
CDK6		RUNX1
CFLAR		SOD2
EGFR		TP73
EPAS1		AFF3	Psoriasis
FHIT		AIF1
FLT3		BAT1
IL2RA		BAT2
ITGB3		BTNL2
PAX5		C6orf10
PTPRC		C6orf15
RUNX1		CCL21
SOD2		CFB
TP73		COL11A2
ANK1	Prostate Neoplasm	HLA-A
BTNL2		HLA-DMB
C6orf10		HLA-DOA
CASP10		HLA-DPB1
CBS		HLA-DQA1
CCL21		HLA-DRA
CDK4		HLA-G
CDK6		HSD17B8
CFB		HSPA1B
CFLAR		IL12A
CLSPN		IL19
CTNND2		IL20
CYP27B1		IL2RA
EGFR		IL2RB
EPAS1		ITPR3
FHIT		KIF5A
FLT3		MICA
HLA-A		MOG
HLA-DQA1		NOTCH4
HLA-DRA		PSORS1C1
HLA-G		PTPN22
HSPA1B		RPTOR
HTRA1		RUNX1
IL2RA		SOD2
IL2RB		TAP2
ITGB3		TCF19
JAZF1		TNFAIP3
KCNMA1		TNXB
LATS2		UBD
LPAR3		A2BP1	SLE
MICA		AFF3
NCOA2		AIF1
NOTCH4		BAT1
PAX5		BAT2
PBX1		BTNL2
PRKCE		C6orf10
PRKG1		C6orf15
PTPN22		CBS
PTPRC		CFB
RECK		COL11A2
RPTOR		EGFR
RUNX1		GLDC
SOD2		HLA-A
SPOCK1		HLA-DMB
TAP2		HLA-DOA
TNFAIP3		HLA-DPB1
TP73		HLA-DQA1
UBD		HLA-DRA
VASH1		HLA-G
WFDC1		HSD17B8
TCF19	Psoriasis	HSPA1B
TMPRSS11D		IL12A
TNFAIP3		IL19
TNXB		IL20
HLA-A	SLE	IL2RA
HLA-DPB1		ITGB3
HLA-DQA1		ITPR3
HSPA1B		JAZF1
IL12A		MICA
IL2RA		MOG
IL2RB		NOTCH4
ITGB3		PSORS1C1
PTPN22		PTPN22
TAP2		PTPRC
BTNL2	T1D	RUNX1
CFB		SOD2
GAD2		TAP2
HLA-A		TCF19
HLA-DOA		TNFAIP3
HLA-DPB1		TNXB
HLA-DQA1		UBD
IL2RA		AFF3	T1D
IL2RB		AIF1
MICA		BAT1
NOTCH4		BAT2
TNXB		BTNL2
		C6orf10
		CCL21
		CDK6
		CFB
		CHN2
		COL11A2
		CYP27B1
		GAD2
		GLIS3
		HLA-A
		HLA-DOA
		HLA-DPB1
		HLA-DQA1
		HLA-DRA
		HLA-G
		HSPA1B
		IL12A
		IL19
		IL20
		IL2RA
		IL2RB
		ITGB3
		ITPR3
		JAZF1
		KIF5A
		LPAR3
		MICA
		MOG
		NOTCH4
		PTPN22
		PTPRC
		RUNX1
		SEZ6L
		SIAE
		SOD2
		TAP2
		TNFAIP3
		TNXB
		UBD
